# Supplementary material for: Profiling of Epigenetic Features in Clinical Samples Reveals Novel Widespread Changes in Cancer
Source: Cancers (Basel). 2019 May 24;11(5):723. doi: 10.3390/cancers11050723 (PMC6562406; doi:10.3390/cancers11050723)
Supplement: Supplementary file 1 [file cancers-11-00723-s001.zip]

Archive with 5 entries (5 files):
- cancers-484721-supplementary/cancers-484721-suppl-final.docx
- cancers-484721-supplementary/Dataset S1- normal vs tumor revised.xlsx
- cancers-484721-supplementary/Dataset S2- cell cycle revised.xlsx
- cancers-484721-supplementary/Dataset S3 - mutation analysis.xlsx
- cancers-484721-supplementary/Figure S7.pdf
