# Supplementary material for: Profiling of Epigenetic Features in Clinical Samples Reveals Novel Widespread Changes in Cancer
Source: Cancers (Basel). 2019 May 24;11(5):723. doi: 10.3390/cancers11050723 (PMC6562406; doi:10.3390/cancers11050723)
Supplement: Supplementary file 1 [file cancers-11-00723-s001.zip › cancers-484721-supplementary/Dataset S1- normal vs tumor revised.xlsx]

## Sheet: Legend
Samples analyzed
Tissue/cells		Tumor model	Normal/tumor	Sample name	Note	Spreadsheet
Tissue		Breast cancer (Luminal A-like)	Normal	LuA1		#1- LuA BC
				LuA2
				LuA3
				LuA4
				LuA5
				LuA6
				LuA7
				LuA8
			Tumor	LuA1
				LuA2
				LuA3
				LuA4
				LuA5
				LuA6
				LuA7
				LuA9
		Breast cancer (Triple negative)	Normal	TN1		#2 - TN BC
				TN2
				TN3
				TN4
				TN5
				TN6
				TN7
			Tumor	TN1
				TN2
				TN3
				TN4
				TN5
				TN6
				TN8
		Breast cancer (Luminal B-like)	Normal	LuB1	only 9-17 peptide	#3 - LuB BC
				LuB2	only 9-17 peptide
				LuB3	only 9-17 peptide
				LuB4	only 9-17 peptide
				LuB5	only 9-17 peptide
			Tumor	LuB1
				LuB2
				LuB6
				LuB7
				LuB8
		Luminal A-like breast cancer	normal	OC1		#4- OC
				OC2
				OC3
				OC4
				OC5
				OC13	only 9-17 peptide
				OC14	only 9-17 peptide
				OC15	only 9-17 peptide
				OC16	only 9-17 peptide
				OC17	only 9-17 peptide
			tumor	OC6
				OC7
				OC8
				OC9
				OC10
				OC11
				OC12
				OC18	only 9-17 peptide
				OC19	only 9-17 peptide
				OC20	only 9-17 peptide
				OC21	only 9-17 peptide
				OC22	only 9-17 peptide
		Head and neck cancer	Normal	HNC1		#5 - HCN
				HNC2
				HNC3
			Tumor	HNC1
				HNC4
				HNC5
		Prostate cancer	Normal	PC1	only 9-17 peptide	#6 - PC
				PC2	only 9-17 peptide
				PC3	only 9-17 peptide
			Tumor	PC1	only 9-17 peptide
				PC2	only 9-17 peptide
				PC4	only 9-17 peptide
		Mouse glioblastoma	Normal	GBM1	only 9-17 peptide	#7 - mouse GBM
				GBM2	only 9-17 peptide
				GBM3	only 9-17 peptide
			Tumor	GBM1	only 9-17 peptide
				GBM2	only 9-17 peptide
				GBM3	only 9-17 peptide
Culture models	Cell lines	Breast cancer	Normal	MCF10A		#8 -BC cell lines
				HBL100
				MCF12
			Tumor (Triple Negative)	MDA-MB-468
				MDA-MB-436
				MDA-MD-231
				SUM149
			Tumor (Luminal A)	T47D
				MCF7
				MDA-MB-415
		Ovarian cancer	normal (HPV infected)	PZ-HPV-7	only 9-17 peptide	#9 - PC cell lines
				RWPE1	only 9-17 peptide
				WPE1-NA22	only 9-17 peptide
				CA-HPV10	only 9-17 peptide
			tumor	DU-145	only 9-17 peptide
				LnCaP	only 9-17 peptide
				PC3	only 9-17 peptide
	Primary cells	Mouse glioblastoma	normal	Normal 1	only 9-17 peptide	#10 - mouse GBM cell lines
				Normal 2	only 9-17 peptide
				Normal 3	only 9-17 peptide
			tumor	Tumor 1	only 9-17 peptide
				Tumor 2	only 9-17 peptide
				Tumor 3	only 9-17 peptide

## Sheet: 1-LuA BC
Peptide	AUC																																%RA
	normal																tumor																normal																tumor
	LuA1		LuA2		LuA3		LuA4		LuA5		LuA6		LuA7		LuA8		LuA1		LuA2		LuA3		LuA4		LuA5		LuA6		LuA7		LuA9		LuA1		LuA2		LuA3		LuA4		LuA5		LuA6		LuA7		LuA8		LuA1
	heavy	light	heavy	light	heavy	light	heavy	light	heavy	light	heavy	light	heavy	light	heavy	light	heavy	light	heavy	light	heavy	light	heavy	light	heavy	light	heavy	light	heavy	light	heavy	light	heavy	light	heavy	light	heavy	light	heavy	light	heavy	light	heavy	light	heavy	light	heavy	light	heavy
H3 3-8 unmod	1.77406e+10	4.09428e+09	1.26686e+10	6.38088e+09	2.03719e+10	3.64896e+09	1.44578e+10	1.03532e+10	1.3508e+10	8.60983e+09	2.95457e+08	2.11271e+08	8.37738e+09	2.79507e+09	9.90697e+09	1.4137e+10	2.90663e+10	2.58089e+10	2.29304e+10	1.44448e+10	2.57212e+10	3.37524e+10	4.86167e+09	5.24155e+09	1.17407e+10	1.10013e+10	3.70012e+09	6.19935e+09	6.76578e+09	2.92731e+09	7.93111e+09	2.5433e+10	77.2425	80.3122	81.9175	82.8096	81.2279	83.542	82.4041	80.9818	80.9964	81.9096	68.5281	68.6252	75.535	75.5252	78.351	77.5428	82.5707
H3 K4me1	4.01478e+09	7.28419e+08	2.08855e+09	9.77911e+08	3.7429e+09	5.51039e+08	2.83429e+09	2.24601e+09	2.9723e+09	1.77999e+09	1.17701e+08	8.51284e+07	2.04022e+09	6.911e+08	1.9214e+09	2.71587e+09	5.279e+09	3.79447e+09	4.12794e+09	2.84418e+09	4.82853e+09	5.3853e+09	1.18004e+09	1.07659e+09	2.73353e+09	2.77503e+09	1.02784e+09	1.32111e+09	6.70286e+08	2.48404e+08	1.59609e+09	4.30969e+09	17.4803	14.2885	13.5049	12.6911	14.9239	12.6159	16.1544	17.5682	17.8224	16.934	27.2995	27.6515	18.3957	18.6741	15.1958	14.8968	14.9964
H3 K4me2	1.4528e+08	2.5902e+07	4.23355e+07	1.81063e+07	1.42302e+08	2.0099e+07	3.08772e+07	2.39406e+07	2.53055e+07	1.46374e+07			2.19777e+06	964554	648106	389799	7.36075e+07	5.14641e+07	6.02294e+07	3.64436e+07	8.06784e+07	8.75879e+07	9.70941e+06	8.30509e+06	2.74997e+07	2.57932e+07	1.27608e+06	1.35483e+06	1.2864e+06	462774	1.3216e+06	834485	0.632548	0.508087	0.273748	0.23498	0.567392	0.460161	0.175989	0.187262	0.151736	0.139253			0.0198163	0.0260631	0.00512566	0.00213808	0.209102
H3 K4ac	1.06674e+09	2.49356e+08	6.65596e+08	3.28586e+08	8.22835e+08	1.47718e+08	2.22036e+08	1.61445e+08	1.71677e+08	1.06918e+08	1.79892e+07	1.14628e+07	6.70932e+08	2.1371e+08	8.15315e+08	1.37797e+09	7.82792e+08	7.09098e+08	5.37429e+08	3.52527e+08	6.05693e+08	7.7858e+08	1.14053e+08	1.23059e+08	2.28244e+08	2.11396e+08	2.85113e+08	4.90399e+08	4.74111e+08	1.98959e+08	5.99504e+08	1.66443e+09	4.64459	4.89129	4.30385	4.26431	3.28085	3.38197	1.26553	1.26281	1.02941	1.01716	4.17241	3.72334	6.04949	5.77464	6.44806	7.5583	2.22373
tot	2.29674e+10	5.09795e+09	1.54651e+10	7.70548e+09	2.50799e+10	4.36781e+09	1.7545e+10	1.27846e+10	1.66773e+10	1.05114e+10	4.31147e+08	3.07862e+08	1.10907e+10	3.70084e+09	1.26443e+10	1.82313e+10	3.52017e+10	3.0364e+10	2.7656e+10	1.76779e+10	3.12361e+10	4.00039e+10	6.16548e+09	6.4495e+09	1.473e+10	1.40135e+10	5.01435e+09	8.01221e+09	7.91146e+09	3.37514e+09	1.0128e+10	3.14079e+10	100	100	100	100	100	100	100	100	100	100	100	100	100	100	100	100	100
H3 9-17 unmod	8.44524e+09	2.42746e+09	4.80918e+09	3.24173e+09	9.79905e+09	2.31229e+09	7.69657e+09	8.13047e+09	4.98305e+09	4.11221e+09	1.1096e+08	1.11025e+08	2.25336e+09	9.9575e+08	2.56591e+09	5.43392e+09	1.15418e+10	1.68099e+10	9.57118e+09	9.41627e+09	1.04591e+10	1.97961e+10	2.1597e+09	2.79337e+09	5.07799e+09	8.5144e+09	1.29449e+09	3.12167e+09	1.89604e+09	1.30712e+09	1.62789e+09	9.19551e+09	16.6027	18.2643	20.9966	23.5711	18.2195	21.2442	20.6402	25.9805	14.9004	17.5622	24.0829	27.7534	16.8628	21.4643	17.1625	22.6829	22.5481
H3 K9me1	8.12632e+09	1.9435e+09	4.03568e+09	2.24471e+09	8.58809e+09	1.59396e+09	7.68413e+09	6.28048e+09	7.13854e+09	4.86059e+09	6.91109e+07	5.80385e+07	2.31367e+09	7.32617e+08	2.47881e+09	4.15555e+09	9.21158e+09	1.05895e+10	7.66352e+09	6.24778e+09	8.65111e+09	1.49753e+10	2.6152e+09	3.31741e+09	6.1511e+09	8.28413e+09	1.16383e+09	2.10708e+09	1.2791e+09	6.80043e+08	1.51387e+09	6.40572e+09	15.9757	14.623	17.6195	16.3216	15.968	14.6445	20.6069	20.0689	21.3458	20.7584	14.9998	14.508	17.3142	15.7922	16.5799	17.3466	17.9957
H3 K9me2	9.15564e+09	2.01923e+09	3.54737e+09	1.7365e+09	1.0232e+10	1.68341e+09	6.8718e+09	4.68657e+09	7.58929e+09	4.71356e+09	2.92893e+07	2.4634e+07	1.67744e+09	3.81931e+08	2.0532e+09	2.18063e+09	9.3425e+09	8.7141e+09	6.30438e+09	4.46304e+09	7.61877e+09	1.11945e+10	2.52982e+09	3.64091e+09	5.78422e+09	6.99913e+09	6.96701e+08	8.52115e+08	2.45514e+08	1.1371e+08	1.17124e+09	3.50429e+09	17.9993	15.1928	15.4876	12.6263	19.0244	15.4663	18.4284	14.9757	22.6936	20.1304	6.35695	6.15784	12.553	8.23286	13.7332	9.10265	18.2515
H3 K9me3	3.12011e+09	5.45549e+08	8.79373e+08	3.72774e+08	3.80193e+09	4.7508e+08	4.08172e+09	2.73229e+09	4.44571e+09	2.77759e+09	9.7564e+06	6.96105e+06	9.63311e+08	2.63985e+08	1.20875e+09	1.35512e+09	3.11149e+09	2.22114e+09	1.79675e+09	1.15909e+09	1.9791e+09	2.40388e+09	1.52378e+09	1.71927e+09	3.40107e+09	2.74679e+09	3.14476e+08	4.07238e+08	7.84004e+07	3.25557e+07	6.81095e+08	2.02856e+09	6.13391	4.10474	3.83929	2.71049	7.06899	4.36479	10.9461	8.73089	13.2936	11.8624	2.11753	1.74008	7.20888	5.69043	8.08494	5.65669	6.07859
H3 K14Ac	6.53255e+09	2.34678e+09	3.2959e+09	2.528e+09	6.30771e+09	1.86309e+09	3.47146e+09	3.78051e+09	2.16681e+09	1.94711e+09	1.09156e+08	1.01155e+08	1.92301e+09	9.70826e+08	2.08955e+09	4.49544e+09	5.94372e+09	7.48905e+09	4.83494e+09	4.6327e+09	5.45071e+09	8.80946e+09	1.07206e+09	1.07876e+09	2.3887e+09	2.12589e+09	1.21595e+09	2.69497e+09	1.4752e+09	8.78307e+08	1.27536e+09	5.81883e+09	12.8425	17.6573	14.3897	18.3814	11.728	17.1171	9.30956	12.0804	6.47924	8.31562	23.6912	25.2861	14.3907	20.927	13.9763	18.7654	11.6116
H3 K9me1/K14Ac	6.22196e+09	1.81816e+09	2.97718e+09	1.85711e+09	5.83171e+09	1.31904e+09	3.81261e+09	3.17975e+09	3.36305e+09	2.49419e+09	8.22883e+07	5.59478e+07	2.12732e+09	7.26067e+08	2.07145e+09	3.44816e+09	5.11202e+09	4.91967e+09	4.0145e+09	3.12555e+09	4.78791e+09	6.53496e+09	1.40191e+09	1.30125e+09	3.11226e+09	2.16281e+09	1.186e+09	1.99565e+09	1.05452e+09	4.63225e+08	1.25334e+09	4.19191e+09	12.2319	13.6799	12.9982	13.5033	10.843	12.1187	10.2245	10.1607	10.0562	10.6521	17.8599	13.9854	15.9196	15.651	13.8553	14.3937	9.98682
H3 K9me2/K14Ac	6.79724e+09	1.68195e+09	2.55002e+09	1.31134e+09	6.76044e+09	1.24989e+09	3.47622e+09	2.20855e+09	3.64985e+09	2.34979e+09	2.76116e+07	1.61264e+07	1.30595e+09	2.45818e+08	1.52088e+09	1.43688e+09	5.15001e+09	3.6946e+09	3.46294e+09	2.10885e+09	4.31025e+09	4.95599e+09	1.35033e+09	1.30736e+09	2.97679e+09	1.65065e+09	6.2945e+08	7.05321e+08	2.18601e+08	7.20965e+07	8.99201e+08	1.89142e+09	13.3629	12.6551	11.1332	9.53497	12.5698	11.4833	9.32233	7.05728	10.9138	10.0354	5.99283	4.03117	9.77297	5.29882	10.1726	5.99801	10.061
H3 K9me3/K14Ac	1.78982e+09	1.99412e+08	4.91652e+08	1.49816e+08	1.95248e+09	1.96955e+08					9.04191e+06	2.67062e+06	5.52785e+08	8.88071e+07	7.05251e+08	5.60301e+08	1.36099e+09	5.15761e+08	7.5003e+08	3.21058e+08	8.99354e+08	7.34894e+08					2.11353e+08	2.60351e+08	4.38247e+07	1.46864e+07	3.96816e+08	1.04222e+09	3.51865	1.50038	2.14652	1.08934	3.63027	1.80952					1.96246	0.667584	4.13673	1.91432	4.71718	2.33887	2.65883
H3 K9Ac/K14Ac	6.77705e+08	3.08693e+08	3.18237e+08	3.11014e+08	5.09878e+08	1.90655e+08	1.94629e+08	2.95936e+08	1.06076e+08	1.60047e+08	1.35295e+07	2.34842e+07	2.46003e+08	2.33306e+08	2.56875e+08	8.90028e+08	4.13493e+08	7.89714e+08	3.22266e+08	4.52644e+08	3.72215e+08	9.16737e+08	6.66714e+07	1.12478e+08	1.48283e+08	1.37943e+08	1.55297e+08	5.91815e+08	1.58735e+08	1.48454e+08	1.48603e+08	1.0191e+09	1.33232	2.32262	1.3894	2.26143	0.948023	1.75164	0.521946	0.945645	0.31719	0.683523	2.93645	5.8704	1.84095	5.02911	1.71815	3.71526	0.807799
tot	5.08666e+10	1.32907e+10	2.29046e+10	1.3753e+10	5.37833e+10	1.08844e+10	3.72891e+10	3.12946e+10	3.34424e+10	2.34151e+10	4.60744e+08	4.00043e+08	1.33628e+10	4.63911e+09	1.49507e+10	2.3956e+10	5.11877e+10	5.57434e+10	3.87205e+10	3.1927e+10	4.45285e+10	7.03219e+10	1.27195e+10	1.52708e+10	2.90404e+10	3.26217e+10	6.86754e+09	1.27362e+10	6.44993e+09	3.7102e+09	8.96742e+09	3.50976e+10	100	100	100	100	100	100	100	100	100	100	100	100	100	100	100	100	100
H3 18-26 unmod	1.55441e+09	3.4859e+08	4.97661e+08	2.62901e+08	2.28487e+09	3.82413e+08	6.02131e+10	44107946722	6.31291e+10	3.99323e+10	2.61317e+08	1.8007e+08	1.29577e+10	3.39428e+09	1.76969e+10	2.2399e+10	1.80986e+09	1.697e+09	1.68824e+09	1.26034e+09	1.60415e+09	2.28377e+09	2.31102e+10	2.5869e+10	4.88846e+10	4.98405e+10	9.46079e+09	1.36082e+10	8.12233e+09	3.56262e+09	1.08974e+10	3.05302e+10	85.5273	62.8067	77.8929	66.2423	90.1905	66.1982	80.887	75.2467	83.6478	76.174	61.5771	57.896	67.3027	59.1943	66.5865	60.3561	74.4914
H3 K18me1							1.69891e+08	7.0174e+08	1.77738e+08	5.58874e+08		1.97374e+06		1.71903e+07	5.88557e+07	3.08449e+08							5.64996e+07	2.18476e+08	1.25214e+08	2.69641e+08	2.66167e+07	1.08339e+08	2.75329e+07	2.94845e+07	3.6516e+07	3.40805e+08							0.228222	1.19715	0.235508	1.0661	0	0.634594	0	0.29979	0.22145	0.831142	0
H3 K18 (23) Ac	1.90103e+08	1.83685e+08	1.22729e+08	1.22536e+08	1.74825e+08	1.80563e+08	1.29913e+10	1.29339e+10	1.13073e+10	1.12498e+10	1.43855e+08	1.11478e+08	5.6764e+09	2.00907e+09	7.90187e+09	1.2534e+10	5.7045e+08	5.60616e+08	4.54497e+08	4.58506e+08	6.60888e+08	6.62118e+08	7.15259e+09	7.15382e+09	1.11172e+10	1.11116e+10	5.05573e+09	7.92426e+09	3.92134e+09	2.05426e+09	4.81159e+09	1.81275e+10	10.4599	33.0952	19.2094	30.875	6.90085	31.2566	17.4518	22.0648	14.9825	21.4599	33.8981	35.8421	29.4834	35.0371	29.7316	33.7741	23.479
H3 K18Ac/K23Ac	7.29294e+07	2.2745e+07	1.85136e+07	1.14408e+07	7.36865e+07	1.47027e+07	1.06674e+09	8.74247e+08	8.55994e+08	6.81456e+08	1.92021e+07	1.75022e+07	6.18776e+08	3.13586e+08	9.19714e+08	1.86995e+09	4.93126e+07	4.65011e+07	4.57759e+07	3.50737e+07	3.65123e+07	4.9192e+07	4.44176e+08	4.80691e+08	8.86291e+08	6.38494e+08	6.1086e+08	1.1599e+09	4.47071e+08	2.61593e+08	5.20597e+08	2.61167e+09	4.01274	4.09805	2.89771	2.88269	2.90863	2.54513	1.43301	1.49144	1.13421	1.29993	4.52481	5.6273	3.21394	5.46877	3.46052	5.03874	2.02964
tot	1.81745e+09	5.55021e+08	6.38904e+08	3.96878e+08	2.53338e+09	5.77679e+08	7.4441e+10	5.86178e+10	7.54702e+10	5.24225e+10	4.24374e+08	3.11024e+08	1.92529e+10	5.73413e+09	2.65774e+10	3.71114e+10	2.42962e+09	2.30412e+09	2.18851e+09	1.75392e+09	2.30155e+09	2.99508e+09	3.07635e+10	3.37219e+10	6.10133e+10	6.18602e+10	1.5154e+10	2.28007e+10	1.25183e+10	5.90796e+09	1.62661e+10	5.16102e+10	100	100	100	100	100	100	100	100	100	100	100	100	100	100	100	100	100
H3 27-40 unmod	3.03182e+08	1.81749e+07	8.98955e+07	5.98567e+06	5.53722e+08	2.31095e+07	1.37089e+08	1.55977e+07	1.551e+08	2.2133e+07					7.13169e+07	4.69053e+07	3.09859e+08	6.89799e+07	2.44001e+08	3.65617e+07	3.21842e+08	1.44062e+08	5.3355e+07	2.14331e+07	1.44429e+08	4.09684e+07	1.14852e+07	1.54833e+07	2.87671e+07	9.87694e+06	1.77007e+07	5.74422e+07	12.0199	2.18544	10.5829	3.36333	13.9647	5.08204	11.8164	7.47877	12.7602	8.11819					20.8903	20.5858	6.95982
H3 K27me1	3.26428e+08	3.35003e+07	1.33402e+08	2.47155e+07	3.24018e+08	1.85819e+07	3.32682e+08	6.39429e+07	3.5532e+08	8.62497e+07					1.10726e+08	8.59346e+07	4.71491e+08	1.87875e+08	3.46338e+08	1.09507e+08	4.71882e+08	3.50221e+08	1.1148e+08	7.86447e+07	2.59882e+08	1.36682e+08	1.16774e+07	1.26864e+07	9.93318e+07	4.65046e+07	2.55942e+07	1.20775e+08	12.9415	4.02824	15.7046	13.8875	8.17161	4.08637	28.6755	30.6592	29.2324	31.6356					32.4341	37.7149	10.5903
H3 K36me1	1.50529e+08	5.91842e+06	4.99428e+07	2.6281e+06	1.50304e+08	2.23677e+06	7.98521e+07	5.8006e+06	9.20869e+07	7.92428e+06					3.33929e+07	1.89816e+07	1.57595e+08	2.54156e+07	1.12143e+08	1.05844e+07	1.5727e+08	5.79161e+07	3.35152e+07	8.15356e+06	7.80476e+07	1.08543e+07	2.42352e+07	4.5719e+07			2.07293e+07	5.90455e+07	5.96786	0.71166	5.87946	1.47672	3.79061	0.491891	6.88284	2.78126	7.57605	2.90655					9.7815	8.33064	3.53978
H3 K27me2	4.25123e+08	3.33386e+08	1.65334e+08	4.72019e+07	6.05096e+08	1.24123e+08	1.03437e+08	2.77071e+07	8.33267e+07	2.8084e+07					2.40087e+07	26519913	7.10225e+08	4.2116e+08	4.67179e+08	2.0441e+08	6.96903e+08	6.31426e+08	2.48242e+07	2.72409e+07	1.12979e+08	8.99135e+07		1.45017e+07	6.72204e+06	3.41776e+06	6.89172e+06	3.37005e+07	16.8544	40.088	19.4638	26.5226	15.2603	27.2961	8.91572	13.2849	6.85535	10.301					7.03267	11.639	15.9525
H3 K36me2	1.66778e+08	2.21673e+07	6.03969e+07	993264	2.45975e+08	9.40175e+06	2.19543e+07	746749	1.85219e+07	981969							2.29886e+08	3.00788e+07	1.52389e+08	1.31116e+07	2.28774e+08	7.21816e+07	6.39456e+06	997566	2.70278e+07	2.55249e+06	4.93855e+06	8.82979e+06	732951	722521			6.61206	2.66551	7.11017	0.558112	6.20338	2.06755	1.89235	0.358049	1.52381	0.360177							5.16352
H3K27me3	7.73803e+07	5.39819e+07	2.71056e+07	1.53829e+07	1.35243e+08	4.42718e+07	2.93544e+07	1.25833e+07	2.57319e+07	1.4313e+07					1.31628e+07	6.3079e+06	1.25583e+08	1.2699e+08	6.38519e+07	4.81342e+07	9.68315e+07	1.23059e+08	7.49012e+06	1.38908e+07	3.6726e+07	5.24562e+07	737036	475101	1.7878e+06	361730	5.74017e+06	5.39288e+07	3.06781	6.49106	3.19098	8.64359	3.41078	9.7359	2.5302	6.03343	2.11698	5.24986					3.85568	2.7684	2.82074
H3 K27me2/K36me1	2.96863e+08	2.06129e+08	6.33367e+07	4.01091e+07	5.86432e+08	1.01926e+08	5.14647e+07	1.7609e+07	5.77504e+07	2.93976e+07							5.18545e+08	5.81663e+08	3.37694e+08	2.06667e+08	5.16871e+08	7.16058e+08	1.38538e+07	1.7044e+07	7.51478e+07	7.48578e+07	5.85122e+06	206108	1.67229e+06	375886			11.7694	24.786	7.45626	22.5372	14.7896	22.4147	4.43599	8.4431	4.75116	10.7828							11.6472
H3 K27me1/K36me2	3.92901e+08	6.84278e+07	1.24776e+08	1.30972e+07	5.81286e+08	3.17608e+07	7.70715e+07	6.12228e+06	1.03683e+08	1.16974e+07							1.06554e+09	2.89884e+08	8.40782e+08	1.47332e+08	1.07664e+09	6.51463e+08	1.81042e+07	5.90974e+06	1.43743e+08	3.17834e+07	2.33927e+06	291486	1.13237e+07	2.16033e+06			15.5769	8.2281	14.6892	7.35926	14.6598	6.98457	6.64317	2.93549	8.53009	4.2905							23.9334
H3 K27me1/K36me1	3.04055e+08	2.28313e+07	1.10107e+08	1.49794e+07	2.97237e+08	1.05179e+07	2.60693e+08	3.48267e+07	2.6823e+08	4.28962e+07					7.49773e+07	3.60662e+07	3.65152e+08	1.27193e+08	2.8539e+08	6.41811e+07	3.68594e+08	2.54429e+08	8.69363e+07	3.75969e+07	2.27991e+08	6.55345e+07	2.53398e+07	2.16329e+07	5.31917e+07	1.78302e+07	2.77525e+07	5.1972e+07	12.0546	2.74535	12.9622	8.41687	7.49619	2.313	22.4703	16.6986	22.0675	15.7339					21.9625	15.8287	8.20177
H3 K27me2/K36me2	1.35107e+07	1.58316e+07	5.40234e+06	788857	3.51351e+08	2.76415e+07	4.70934e+07	1.00786e+07	4.74779e+07	1.71185e+07					1.02116e+07	3.21957e+06	3.38594e+08	2.59731e+08	1.80157e+08	6.82253e+07	2.26671e+08	2.85311e+08	5.89816e+06	5.69939e+06	5.89814e+07	4.08607e+07			471276	28613.2	2.12885e+06	2.2678e+07	0.535642	1.90367	0.635985	0.443256	8.86094	6.07868	4.05921	4.83247	3.90604	6.27891					2.99121	1.413	7.60525
H3 K27me3/K36me1	3.17553e+07	3.53393e+07	9.46965e+06	9.88936e+06	6.70536e+07	3.64648e+07	7.75638e+06	6.54666e+06	8.27129e+06	1.18394e+07					3.59175e+06	3.91806e+06	5.74836e+07	1.48678e+08	2.68757e+07	3.86366e+07	4.43324e+07	1.12185e+08	2.15615e+06	6.79177e+06	1.20361e+07	4.0915e+07				248361	1.04298e+06	1.07808e+07	1.25897	4.24937	1.11481	5.5568	1.69107	8.01903	0.66856	3.13897	0.680484	4.34258					1.0521	1.71955	1.29115
H3 K36me3/K27me1	3.38219e+07	1.59476e+07	1.02754e+07	2.19744e+06	6.74528e+07	2.46924e+07	1.17149e+07	6.99876e+06									1.02157e+08	5.53041e+07	5.75916e+07	3.58341e+07	8.04616e+07	6.90864e+07	2.16014e+06	1.09605e+06	2.32243e+07	1.36265e+07			846592	73778.6	140252	2.27701e+06	1.3409	1.91762	1.20967	1.23474	1.70113	5.43015	1.00976	3.35574	0	0							2.29457
tot	2.52233e+09	8.31635e+08	8.49444e+08	1.77969e+08	3.96517e+09	4.54728e+08	1.16016e+09	2.0856e+08	1.2155e+09	2.72635e+08	0	0	0	0	3.41388e+08	2.27853e+08	4.45211e+09	2.32295e+09	3.11439e+09	9.83185e+08	4.28707e+09	3.4674e+09	3.66168e+08	2.24498e+08	1.20021e+09	6.01004e+08	8.66037e+07	1.19826e+08	2.04847e+08	8.16006e+07	1.07721e+08	4.126e+08	100	100	100	100	100	100	100	100	100	100					100	100	100
H3 73-83 unmod	9.04915e+09	2.05337e+09	2.8209e+09	1.42781e+09	9.17307e+09	1.59693e+09	3.42425e+10	2.56845e+10	3.57101e+10	2.21174e+10	1.06994e+08	8.60568e+07	6.20699e+09	1.36429e+09	1.07291e+10	1.38735e+10	1.22206e+10	1.09849e+10	8.49975e+09	6.46012e+09	1.11775e+10	1.48946e+10	9.70642e+09	1.09463e+10	2.64728e+10	2.68402e+10	4.65334e+09	7.67682e+09	1.28592e+10	5.92387e+09	4.65018e+09	2.66301e+10	83.0637	75.0103	80.893	68.5108	81.4794	70.777	89.6343	81.4653	89.1679	79.6517	85.4674	81.2985	82.4875	79.8648	84.9224	79.781	83.6771
H3 K79me1	1.68393e+09	6.61041e+08	5.51916e+08	5.39628e+08	1.74171e+09	5.60483e+08	3.29214e+09	4.81238e+09	3.68945e+09	4.72444e+09	1.01785e+07	1.80404e+07	8.24135e+08	2.24908e+08	1.13898e+09	2.19218e+09	1.96311e+09	3.11765e+09	1.22474e+09	1.70726e+09	1.74765e+09	3.92513e+09	5.15085e+08	8.91634e+08	2.77242e+09	4.14547e+09	5.16376e+08	1.25296e+09	1.7185e+09	1.04753e+09	5.12274e+08	3.9239e+09	15.4571	24.1481	15.8269	25.893	15.4707	24.841	8.61762	15.2638	9.21254	17.0141	8.13068	17.0429	10.9523	13.166	9.01518	12.6063	13.4418
H3 K79me2			4.41045e+07	8.088e+07	1.42002e+08	7.4064e+07	3.9234e+08	8.09307e+08	4.08513e+08	7.68166e+08			1.39694e+08	2.93728e+07	1.37944e+08	3.15795e+08	1.89597e+08	3.72788e+08	1.36686e+08	2.86421e+08	1.72102e+08	5.43391e+08	1.16908e+08	2.32043e+08	2.93316e+08	3.95101e+08			1.16314e+08	8.62414e+07	5.9426e+07	4.02308e+08	0	0	1.26476	3.88087	1.26133	3.28257	1.027	2.56693	1.02006	2.7664	0	0	1.85645	1.71947	1.09184	1.81601	1.29821
H3 K79ac	1.61154e+08	2.30396e+07	7.02796e+07	3.57476e+07	2.01359e+08	2.48058e+07	2.75466e+08	2.21945e+08	2.40089e+08	1.57668e+08	8.01435e+06	1.75566e+06	3.53949e+08	8.96785e+07	6.27981e+08	1.008e+09	2.31175e+08	1.89953e+08	9.9915e+07	8.02678e+07	1.62651e+08	2.14449e+08	1.25856e+08	1.39268e+08	2.93189e+08	2.97485e+08	2.21246e+08	4.65856e+08	6.85795e+08	3.25001e+08	2.53059e+08	1.24334e+09	1.47926	0.841644	2.01536	1.71528	1.78857	1.09941	0.72107	0.703957	0.5995	0.56781	6.40191	1.65858	4.70379	5.24973	4.97054	5.7966	1.5829
tot	1.08942e+10	2.73745e+09	3.4872e+09	2.08407e+09	1.12581e+10	2.25628e+09	3.82024e+10	3.15282e+10	4.00481e+10	2.77677e+10	1.25187e+08	1.05853e+08	7.52476e+09	1.70825e+09	1.2634e+10	1.73895e+10	1.46045e+10	1.46653e+10	9.96108e+09	8.53407e+09	1.32599e+10	1.95775e+10	1.04643e+10	1.22093e+10	2.98318e+10	3.16783e+10	5.39096e+09	9.39564e+09	1.53798e+10	7.38264e+09	5.47494e+09	3.21996e+10	100	100	100	100	100	100	100	100	100	100	100	100	100	100	100	100	100
[truncated: 32 more columns]

## Sheet: 2-TN BC
Peptide	AUC																												AUC
	normal														tumor														normal														tumor
	TN1		TN2		TN3		TN4		TN5		TN6		TN7		TN1		TN2		TN3		TN4		TN5		TN6		TN8		TN1		TN2		TN3		TN4		TN5		TN6		TN7		TN1		TN2		TN3		TN4
	heavy	light	heavy	light	heavy	light	heavy	light	heavy	light	heavy	light	heavy	light	heavy	light	heavy	light	heavy	light	heavy	light	heavy	light	heavy	light	heavy	light	heavy	light	heavy	light	heavy	light	heavy	light	heavy	light	heavy	light	heavy	light	heavy	light	heavy	light	heavy	light	heavy
H3 3-8 unmod	1.73237e+10	9.013e+09	2.08338e+10	1.9088e+10	9.65048e+09	2.42442e+10	3.45658e+08	3.42006e+08	7.08416e+09	2.80093e+09	5.02246e+09	1.29356e+10	1.05331e+10	4.14473e+09	1.46429e+10	3.35813e+10	2.00373e+10	5.85545e+09	1.46356e+10	2.02369e+10	7.67244e+09	3.56111e+09	8.27302e+09	4.44146e+09	5.90587e+09	6.55153e+09	5.23854e+09	8.40162e+09	81.8298	82.6316	82.0839	81.5463	81.3121	79.8374	68.6772	66.3693	77.4071	77.8085	78.5546	76.5109	79.2876	80.3601	81.884	84.3667	81.6616	86.498	83.0673	86.0879	77.6163
H3 K4me1	3.16485e+09	1.5372e+09	3.90102e+09	3.71008e+09	2.11322e+09	5.8602e+09	1.36577e+08	1.53572e+08	1.7065e+09	6.60494e+08	9.78841e+08	2.69183e+09	1.95806e+09	7.22198e+08	2.81144e+09	5.196e+09	3.82026e+09	7.21253e+08	2.65206e+09	2.81391e+09	1.91345e+09	7.85294e+08	1.84245e+09	8.78282e+08	1.33189e+09		1.1225e+09	1.41441e+09	14.9494	14.0931	15.3698	15.8499	17.8053	19.2979	27.1359	29.802	18.6465	18.3482	15.3097	15.9215	14.7392	14.0023	15.7217	13.054	15.5694	10.6545	15.0523	11.9704	19.3569
H3 K4me2	6.28572e+07	3.27702e+07	7.65729e+07	7.13384e+07	2.14404e+07	5.78239e+07	112522	233900	3.96702e+06	1.41206e+06	865225	2.14842e+06	3.55625e+06	1.44654e+06	5.98962e+07	1.60354e+08	5.82784e+07	1.35074e+07	3.10255e+07	4.40746e+07	4.2584e+06	2.0516e+06	4.46662e+06	2.53191e+06	3.26362e+06	3.28989e+06	2.69477e+06	2.67069e+06	0.296911	0.300439	0.301692	0.304767	0.18065	0.190417	0.0223564	0.0453904	0.0433468	0.0392262	0.0135327	0.0127074	0.0267695	0.0280463	0.334943	0.402858	0.237512	0.199534	0.176091	0.187494	0.043079
H3 K4ac	6.19003e+08	3.24478e+08	5.69722e+08	5.38127e+08	7.50687e+07	1.87374e+08	2.09606e+07	1.94954e+07	3.57195e+08	1.36939e+08	3.91428e+08	1.2773e+09	7.8996e+08	2.89323e+08	3.68264e+08	8.66322e+08	6.21141e+08	1.79255e+08	2.88617e+08	3.9521e+08	2.94947e+08	1.36336e+08	4.55747e+08	2.43714e+08	3.69347e+08	4.0353e+08	4.09804e+08	6.79287e+08	2.92391	2.97483	2.24467	2.29895	0.632507	0.617031	4.16456	3.78326	3.90299	3.8041	6.1222	7.55492	5.94638	5.60955	2.05935	2.17647	2.53145	2.648	1.6381	1.68123	2.98376
tot	2.11704e+10	1.09074e+10	2.53811e+10	2.34075e+10	1.18684e+10	3.0367e+10	5.03309e+08	5.15307e+08	9.15182e+09	3.59978e+09	6.3936e+09	1.69069e+10	1.32847e+10	5.15769e+09	1.78825e+10	3.9804e+10	2.4537e+10	6.76946e+09	1.7619e+10	2.35072e+10	9.8851e+09	4.48479e+09	1.05757e+10	5.56599e+09	7.61038e+09	6.95835e+09	6.77353e+09	1.0498e+10	100	100	100	100	100	100	100	100	100	100	100	100	100	100	100	100	100	100	100	100	100
H3 9-17 unmod	7.94382e+09	4.91499e+09	8.37047e+09	1.17298e+10	2.30841e+09	8.3211e+09	1.33292e+08	1.90282e+08	3.02111e+09	1.6354e+09	1.09409e+09	3.42946e+09	3.54512e+09	1.5053e+09	7.37564e+09	1.90034e+10	8.80576e+09	2.57162e+09	6.78769e+09	1.30133e+10	3.89743e+09	2.0302e+09	3.91982e+09	2.93653e+09	2.94311e+09	4.5658e+09	1.75537e+09	4.15646e+09	21.6373	23.1437	21.7578	27.952	10.46	13.7559	19.6169	22.484	23.1272	26.5444	18.6449	18.8351	21.5543	20.1307	23.2569	24.6681	22.0078	22.7711	19.1383	23.3646	26.6863
H3 K9me1	6.35945e+09	3.28884e+09	7.01456e+09	6.45795e+09	4.55991e+09	1.2203e+10	8.50957e+07	1.02335e+08	2.25387e+09	1.02733e+09	8.05988e+08	2.43825e+09	2.75908e+09	1.00795e+09	6.12383e+09	1.57527e+10	7.5772e+09	2.13807e+09	7.72636e+09	1.3679e+10	2.77751e+09	1.36016e+09	2.63213e+09	1.46038e+09	1.98071e+09	2.58273e+09	1524918092	2.68632e+09	17.3218	15.4865	18.2333	15.3893	20.6622	20.1732	12.5237	12.0921	17.2538	16.6747	13.7352	13.3912	16.7752	13.4795	19.3097	20.4484	18.9374	18.9321	21.7849	24.5599	19.0181
H3 K9me2	6.77525e+09	3.27387e+09	7.27819e+09	5.40157e+09	5.19155e+09	1.16839e+10	5.29788e+07	4.86666e+07	1.56663e+09	5.49167e+08	7.2171e+08	1.82461e+09	9.00911e+08	6.88447e+08	5.68757e+09	1.51682e+10	7.41346e+09	2.07724e+09	5.67765e+09	9.50107e+09	1.24567e+09	5.8188e+08	1.55124e+09	6.75409e+08	1.71147e+09	1.81771e+09	1.23412e+09	1.47441e+09	18.4544	15.416	18.9186	12.8719	23.5244	19.3151	7.79701	5.75053	11.9929	8.91362	12.2989	10.021	5.47753	9.20674	17.934	19.6896	18.5281	18.3935	16.0085	17.0586	8.52933
H3 K9me3	2.07207e+09	1.27316e+09	2.14093e+09	1.94679e+09	3.01359e+09	6.98612e+09	2.8856e+07	2.32677e+07	7.41635e+08	3.04372e+08	3.33924e+08	7.15037e+08	1.35335e+09	7.73468e+08	1.73227e+09	7.81684e+09	1.89362e+09	1.15892e+09	3.45342e+09	6.93652e+09	6.40321e+08	4.21626e+08	6.30563e+08	4.45785e+08	1.03618e+09	1.2355e+09	5.39022e+08	6.99359e+08	5.64388	5.99506	5.56503	4.63919	13.6554	11.549	4.2468	2.74936	5.67738	4.94032	5.69053	3.92708	8.22838	10.3438	5.46219	10.1469	4.73263	10.262	9.73715	12.4541	4.38438
H3 K14Ac	4.48843e+09	3.35476e+09	4.39461e+09	7.49342e+09	1.01804e+09	4.32293e+09	1.61551e+08	2.29122e+08	2.08125e+09	1.2002e+09	1.0504e+09	3.58416e+09	2.78349e+09	1.35321e+09	3.55574e+09	6.65455e+09	4.71263e+09	1.15309e+09	3.29982e+09	3.36884e+09	2.584e+09	1.25066e+09	2.86971e+09	2.22585e+09	2.1488e+09	3.07006e+09	1.71063e+09	3.61523e+09	12.2256	15.7969	11.4231	17.8568	4.613	7.14638	23.7758	27.0735	15.9324	19.4806	17.9002	19.6847	16.9236	18.0967	11.2119	8.63817	11.7781	10.2104	9.30406	6.04856	17.6931
H3 K9me1/K14Ac	3.78203e+09	2.2657e+09	3.93885e+09	4.30315e+09	2.21036e+09	6.86817e+09	1.04634e+08	1.34021e+08	1.70547e+09	7.79271e+08	8.0134e+08	2.75516e+09	2.30405e+09	9.46068e+08	3.24881e+09	5.45758e+09	4.23664e+09	8.98196e+08	3.9659e+09	3.71658e+09	2.00616e+09	8.78934e+08	2.07427e+09	1.37946e+09	1.56532e+09	2.21329e+09	1.56062e+09	2.48276e+09	10.3015	10.6687	10.2385	10.2544	10.0157	11.354	15.3992	15.8362	13.0558	12.6485	13.6559	15.1317	14.0086	12.652	10.2441	7.08441	10.5884	7.95332	11.1821	6.67291	13.7365
H3 K9me2/K14Ac	3.99258e+09	1.98242e+09	4.05696e+09	3.15006e+09	2.56051e+09	6.18232e+09	6.0907e+07	4.56309e+07	1.11475e+09	3.77409e+08	6.81482e+08	1.96829e+09	1.68477e+09	5.9883e+08	3.02422e+09	4.72285e+09	4.18601e+09	8.0582e+08	2.9588e+09	2.46987e+09	8.67921e+08	3.41998e+08	1.08693e+09	4.3703e+08	1.52281e+09	1.29572e+09	1.14586e+09	1.21988e+09	10.875	9.33482	10.5454	7.50657	11.6024	10.2202	8.96381	5.39183	8.53366	6.12579	11.6134	10.8101	10.2434	8.00827	9.53597	6.13066	10.4619	7.13535	8.34252	4.43451	5.94279
H3 K9me3/K14Ac	9.68309e+08	5.13361e+08	9.59199e+08	7.27403e+08			2.61664e+07	1.35663e+07	3.87328e+08	1.17763e+08	2.38091e+08	5.56476e+08	7.80285e+08	3.38236e+08	7.49136e+08	1.76912e+09	8.47591e+08	3.77442e+08			3.56358e+08	1.73141e+08	3.71469e+08	1.71308e+08	5.63134e+08	4.72955e+08	3.62756e+08	4.12205e+08	2.63747	2.41731	2.49329	1.7334	0	0	3.85097	1.60302	2.96508	1.91143	4.0574	3.05624	4.74412	4.5233	2.36217	2.29647	2.11834	3.34216	0	0	2.44004
H3 K9Ac/K14Ac	3.31565e+08	3.6974e+08	3.17403e+08	7.53904e+08	5.18263e+07	3.78836e+08	2.59952e+07	5.94058e+07	1.90944e+08	1.70082e+08	1.41041e+08	9.36425e+08	3.36329e+08	2.66134e+08	2.1661e+08	6.91302e+08	3.3903e+08	1.1295e+08	1.97833e+08	1.99012e+08	2.29232e+08	2.38763e+08	2.74251e+08	4.59384e+08	2.20262e+08	5.25736e+08	2.22923e+08	8.13035e+08	0.903115	1.74103	0.82504	1.79655	0.234839	0.626266	3.82576	7.01949	1.46172	2.76063	2.40353	5.14297	2.04488	3.55906	0.683015	0.897369	0.847322	1.00015	0.557803	0.357314	1.56959
tot	3.67135e+10	2.12368e+10	3.84712e+10	4.1964e+10	2.20688e+10	6.04912e+10	6.79476e+08	8.46298e+08	1.3063e+10	6.16098e+09	5.86807e+09	1.82079e+10	1.64474e+10	7.47764e+09	3.17138e+10	7.70366e+10	4.00119e+10	1.12933e+10	3.54665e+10	5.56966e+10	1.46046e+10	7.27736e+09	1.54104e+10	1.01911e+10	1.36918e+10	1.77795e+10	1.00562e+10	1.75597e+10	100	100	100	100	100	100	100	100	100	100	100	100	100	100	100	100	100	100	100	100	100
H3 18-26 unmod	1.54906e+09	7.85059e+08	9.21876e+08	8.18133e+08	4.26815e+10	1.07677e+11	8.94392e+08	8.93943e+08	1.70724e+10	6.77576e+09	6.80498e+09	1.34001e+10	1.60702e+10	6.45105e+09	5.65005e+08	1.37905e+09	5.84243e+08	1.84805e+08	6.02797e+10	9.74105e+10	1.98345e+10	9.10462e+09	1.9045e+10	9.90866e+09	1.46076e+10	1.56871e+10	1.01033e+10	1.42552e+10	80.8855	69.4256	72.4398	71.0445	56.6068	75.0022	56.4409	52.7676	69.4347	66.2987	62.2508	48.9994	66.0832	62.9472	58.9602	78.1375	90.5773	79.0462	80.5132	87.1836	71.0003
H3 K18me1			9.6228e+06		1.31292e+08	1.96559e+09	2.04107e+06	1.16156e+07	4.81914e+07	7.86517e+07	1.7766e+07	5.46201e+07	3.59124e+07	4.8104e+07		959900			1.44688e+08	3.94186e+08	5.58192e+07	4.23956e+07	5.065e+07	5.21074e+07	5.1043e+07	8.33967e+07	2.77821e+07	1.03065e+08	0	0	0.756146	0	0.174128	1.36913	0.128802	0.685641	0.195998	0.769582	0.16252	0.199727	0.147678	0.469383	0	0.0543881	0	0	0.193254	0.352801	0.199812
H3 K18 (23) Ac	3.25557e+08	3.19133e+08	3.18046e+08	3.08326e+08	3.19838e+10	3.19726e+10	5.9123e+08	6.56697e+08	6.80073e+09	3.03515e+09	3.64274e+09	1.1687e+10	7.37761e+09	3.2734e+09	3.82138e+08	3.61658e+08	4.68004e+07	4.6495e+07	1.33477e+10	1.33454e+10	7.31874e+09	3.71662e+09	7.72658e+09	4.86257e+09	6.43002e+09	8.25183e+09	5.61472e+09	8.63018e+09	16.9992	28.2221	24.9916	26.7742	42.4189	22.2704	37.3098	38.7634	27.659	29.698	33.3231	42.7355	30.338	31.9408	39.8774	20.4916	7.25564	19.8872	17.828	11.9443	26.1984
H3 K18Ac/K23Ac	4.05109e+07	2.66003e+07	2.30662e+07	2.51188e+07	6.03288e+08	1.94998e+09	9.69899e+07	1.31859e+08	6.66411e+08	3.30486e+08	4.66074e+08	2.20565e+09	8.34385e+08	4.75791e+08	1.11389e+07	2.32335e+07	1.39782e+07	2.49347e+06	1.09719e+09	5.80198e+08	7.26766e+08	3.79082e+08	7.87929e+08	5.94417e+08	7.02822e+08	9.53172e+08	7.16771e+08	1.36457e+09	2.11531	2.35236	1.81251	2.18125	0.800118	1.35826	6.12057	7.78338	2.71034	3.2337	4.26356	8.06531	3.43113	4.64261	1.16238	1.31642	2.1671	1.06653	1.46547	0.519285	2.60155
tot	1.91513e+09	1.13079e+09	1.27261e+09	1.15158e+09	7.53999e+10	1.43565e+11	1.58465e+09	1.69412e+09	2.45878e+10	1.022e+10	1.09316e+10	2.73474e+10	2.43181e+10	1.02483e+10	9.58282e+08	1.76491e+09	6.45022e+08	2.33793e+08	7.48693e+10	1.1173e+11	2.79359e+10	1.32427e+10	2.76102e+10	1.54178e+10	2.17915e+10	2.49755e+10	1.64626e+10	2.4353e+10	100	100	100	100	100	100	100	100	100	100	100	100	100	100	100	100	100	100	100	100	100
H3 27-40 unmod	2.04642e+08	7.00905e+07	2.0096e+08	3.79303e+07	1.35682e+08	6.07402e+07			1.90184e+07	2.8171e+06	1.61112e+07	4.25765e+07			2.14595e+08	9.98419e+08	1.8978e+08	3.76479e+07	1.43735e+08	1.6793e+08	5.29813e+07	3.42497e+07	1.53817e+07	1.93142e+07	2.30293e+07	3.84021e+07	2.15573e+07	2.67964e+07	7.07106	6.7965	7.42351	4.42969	10.562	7.00588			9.93434	6.11461	13.5938	10.7096			8.63152	11.8891	8.45878	5.98197	11.6853	9.63535	17.3043
H3 K27me1	3.15977e+08	1.63227e+08	2.99001e+08	1.13858e+08	2.6783e+08	1.88067e+08			3.7602e+07	1.24839e+07	4.37433e+07	1.11581e+08			3.00416e+08	1.8241e+09	2.61604e+08	8.16718e+07	2.98755e+08	3.83229e+08	1.01765e+08	6.63e+07	4.13166e+07	4.93246e+07	5.6853e+07	1.03052e+08	1.00444e+07	2.07834e+07	10.918	15.8277	11.0452	13.2969	20.8489	21.692			19.6416	27.0968	36.9084	28.0668			12.0834	21.7211	11.6601	12.977	24.2881	21.9887	33.2378
H3 K36me1	1.08917e+08	1.72759e+07	1.07542e+08	1.34783e+07	8.81632e+07	2.7368e+07			1.0315e+07	884579					1.04387e+08	1.77211e+08	1.02954e+08	1.61631e+07	8.59774e+07	1.10244e+08	1.79085e+07	7.52158e+06			1.58784e+07	2.18475e+07	4.13681e+07	5.13605e+07	3.76343	1.6752	3.97265	1.57406	6.86295	3.15667			5.3881	1.92001	0	0			4.19869	2.11021	4.58883	2.56819	6.98977	6.3255	5.84915
H3 K27me2	5.07571e+08	2.47881e+08	4.78957e+08	2.03898e+08	1.39613e+08	1.40414e+08			1.53356e+07	5.56644e+06	1.33887e+07	7.12248e+07			4.1906e+08	2.13259e+09	4.23624e+08	1.33599e+08	1.25043e+08	1.44575e+08	1.38939e+07	7.30303e+06	1.0908e+07	1.2275e+07	1.32755e+07	2.46022e+07	2.22573e+07	3.50795e+07	17.5382	24.0364	17.6928	23.8122	10.868	16.1956			8.01064	12.0821	11.2968	17.9157			16.8556	25.3946	18.8815	21.2278	10.1658	8.29535	4.53792
H3 K36me2	1.50911e+08	1.81957e+07	1.44105e+08	1.35875e+07	2.66481e+07	5.38834e+06			6.10974e+06	455102	2.18319e+06	1.91463e+07			1.26989e+08	1.41748e+08	1.14862e+08	1.27124e+07	2.47811e+07	2.39346e+07	7.07369e+06	2.05743e+06	5.38447e+06	907686	5.41118e+06	5.50643e+06	3.43851e+06	5.76808e+06	5.21447	1.76439	5.32327	1.58681	2.07439	0.6215			3.19145	0.987814	1.84206	4.81601			5.10779	1.68792	5.11954	2.0199	2.01465	1.3733	2.31036
H3K27me3	8.92813e+07	5.72338e+07	8.71993e+07	4.79468e+07	4.22736e+07	5.11244e+07			8.12953e+06	3.17648e+06	3.55061e+06	4.05464e+07			8.15055e+07	3.23918e+08	7.8132e+07	3.88193e+07	3.60218e+07	4.32852e+07	6.01787e+06	2.7924e+06	6.49596e+06	5.9179e+06	9.56441e+06	9.02507e+06	9.35695e+06	1.70231e+07	3.08496	5.54981	3.22117	5.59946	3.29073	5.89678			4.2465	6.89465	2.99583	10.1989			3.27835	3.85719	3.48245	6.1681	2.9285	2.48359	1.96551
H3 K27me2/K36me1	3.40346e+08	1.51358e+08	3.19432e+08	1.57848e+08	9.4642e+07	1.0068e+08			2.11791e+07	5.94931e+06	2.92721e+06	1.22106e+07			2.98419e+08	8.97725e+08	2.80577e+08	9.8448e+07	6.95911e+07	1.19741e+08	1.32344e+07	4.42476e+06	8.66823e+06	4.3594e+06	1.42667e+07	1.57468e+07	5.45507e+06	4.39929e+06	11.7601	14.6768	11.7999	18.4343	7.36728	11.6126			11.063	12.9132	2.46983	3.07141			12.0031	10.69	12.5057	15.6426	5.65761	6.87039	4.32252
H3 K27me1/K36me2	6.02899e+08	1.13781e+08	5.55173e+08	9.89616e+07	1.30885e+08	5.22135e+07			5.64169e+06	138189	6.49824e+06	2.36064e+07			4.53619e+08	7.60917e+08	3.37791e+08	6.76995e+07	1.09125e+08	1.5074e+08	1.07455e+07	2.50766e+06	2.64883e+06	297480	2.4261e+06	2.43148e+06	1.49131e+07	4.59397e+06	20.8321	11.0331	20.5083	11.5572	10.1886	6.0224			2.94696	0.299945	5.48289	5.93789			18.2456	9.06092	15.0558	10.7569	8.87163	8.64905	3.50962
H3 K27me1/K36me1	2.67595e+08	6.54243e+07	2.37721e+08	5.18958e+07	2.24169e+08	1.00828e+08			6.03516e+07	9.5726e+06	2.87681e+07	4.99343e+07			2.33611e+08	5.53621e+08	2.23412e+08	5.26094e+07	2.20726e+08	3.42275e+08	7.27812e+07	2.82456e+07	5.52667e+07	2.13096e+07	7.5293e+07	1.06671e+08	4.78606e+07	3.29021e+07	9.24627	6.34403	8.78149	6.06064	17.4501	11.6297			31.5249	20.7777	24.2731	12.5603			9.39638	6.59246	9.95778	8.35924	17.9445	19.6388	23.7712
H3 K27me2/K36me2	1.94262e+08	5.56089e+07	1.73143e+08	5.32683e+07	7.77535e+07	6.88859e+07			2.15146e+06	409063	760353	1.39934e+07			1.45309e+08	3.11385e+08	1.50145e+08	4.79899e+07	7.37117e+07	1.44246e+08	6.61739e+06	1.74503e+06			1.04295e+07	9.54191e+06	3.24744e+06	3.17063e+06	6.71237	5.39226	6.39594	6.22093	6.05262	7.94543			1.12383	0.887885	0.641548	3.51985			5.84466	3.70794	6.69219	7.62524	5.9926	8.27643	2.16132
H3 K27me3/K36me1	3.98934e+07	3.54751e+07	3.79883e+07	3.31694e+07	1.42976e+07	3.78468e+07			4.82321e+06	4.4764e+06	587607	8.34647e+06			4.22191e+07	1.44196e+08	3.36103e+07	2.35665e+07	1.14909e+07	2.18564e+07	1.41537e+06	2.08783e+06	1.52735e+06	1.27795e+06	3.6746e+06	3.94024e+06	1.68935e+06	2.79822e+06	1.37845	3.43993	1.4033	3.87369	1.11298	4.36532			2.51943	9.71618	0.495793	2.09945			1.69815	1.71707	1.49806	3.74454	0.934188	1.25406	0.462278
H3 K36me3/K27me1	7.17886e+07	3.57226e+07	6.5848e+07	3.04329e+07	2.41091e+07	7.93896e+06			783384	142424		4.38969e+06			6.60503e+07	1.31968e+08	4.70975e+07	1.84296e+07	1.69152e+07	6.60924e+07	1.739e+06	747813	273642		211261	194113		2.50241e+06	2.48053	3.46393	2.43245	3.5541	1.87674	0.915695			0.409204	0.309135	0	1.10417			2.6567	1.57146	2.0992	2.92833	1.37517	3.7922	0.567978
tot	2.89408e+09	1.03127e+09	2.70707e+09	8.56275e+08	1.28463e+09	8.66988e+08	0	0	1.91441e+08	4.60716e+07	1.18519e+08	3.97556e+08	0	0	2.48618e+09	8.39779e+09	2.24359e+09	6.29356e+08	1.23004e+09	1.74285e+09	3.06173e+08	1.59983e+08	1.47871e+08	1.14984e+08	2.30313e+08	3.40961e+08	1.81188e+08	2.07178e+08	100	100	100	100	100	100			100	100	100	100			100	100	100	100	100	100	100
H3 73-83 unmod	1.19087e+10	6.22438e+09	8.37247e+09	7.89113e+09	2.67902e+10	7.02266e+10	3.03149e+08	3.00858e+08	9.35869e+09	3.63028e+09	2.27674e+09	8.31049e+09	9.83179e+08	4.01977e+08	1.71614e+09	4.44988e+09	2.71044e+09	8.53209e+08	3.68598e+10	5.62092e+10	8.54584e+09	4.37011e+09	3.79679e+09	2.37117e+09	9.58541e+09	1.15409e+10	2.82226e+09	4.60984e+09	82.1874	73.5224	82.8915	73.2277	86.1394	77.397	87.1464	82.3651	83.3573	75.9001	84.4246	80.1499	85.2299	74.9374	59.1188	57.3839	78.1481	72.3762	87.6116	85.7235	85.2265
H3 K79me1	2.12122e+09	1.85949e+09	1.44557e+09	2.43038e+09	3.88907e+09	1.81785e+10	2.69098e+07	5.08975e+07	1.36947e+09	9.23468e+08	2.50379e+08	1.19624e+09	6.4916e+07	9.12574e+07	1.12166e+09	3.04912e+09	6.88738e+08	2.74925e+08	4.41626e+09	8.00859e+09	9.76581e+08	5.93118e+08	4.97647e+08	2.94663e+08	1.5027e+09	1.84803e+09	2.40869e+08	5.76918e+08	14.6395	21.9643	14.3119	22.5533	12.5047	20.0346	7.73576	13.9341	12.1978	19.3074	9.28441	11.5371	5.62745	17.0124	38.6398	39.3202	19.8579	23.3214	10.497	12.2137	9.73932
H3 K79me2	1.82341e+08	2.4904e+08	1.25803e+08	3.1358e+08	3.42093e+08	2.09252e+09			6.49158e+07	5.42963e+07	3.65464e+07	1.96751e+08	4.58238e+07	2.79606e+07	5.29034e+07	1.87675e+08	5.83806e+07	4.04693e+07	3.61349e+08	6.86795e+08	1.64164e+08	1.14878e+08	4.98028e+07	2.69499e+07	1.60723e+08	1.78202e+08			1.25842	2.94166	1.24551	2.90995	1.09994	2.30617	0	0	0.578201	1.1352	1.35519	1.89755	3.97238	5.21248	1.82245	2.42018	1.68325	3.43294	0.858888	1.04742	1.63719
H3 K79ac	2.77437e+08	1.3305e+08	1.56674e+08	1.41071e+08	7.96e+07	2.37921e+08	1.7803e+07	1.35183e+07	4.34127e+08	1.74927e+08	1.33106e+08	6.65195e+08	5.96418e+07	1.52219e+07	1.21605e+07	6.79135e+07	1.07769e+07	1.02493e+07	4.34411e+08	6.65763e+08	3.40619e+08	1.48386e+08	2.13196e+08	1.2681e+08	5.08627e+08	6.1211e+08	1.57817e+08	2.66687e+08	1.91472	1.57159	1.55114	1.30911	0.25594	0.262213	5.11783	3.70086	3.86675	3.65729	4.93575	6.41543	5.17023	2.8377	0.418915	0.875785	0.310724	0.869427	1.03255	1.01534	3.39695
tot	1.44897e+10	8.46596e+09	1.01005e+10	1.07762e+10	3.1101e+10	9.07355e+10	3.47862e+08	3.65274e+08	1.12272e+10	4782969905	2.69677e+09	1.03687e+10	1.15356e+09	5.36417e+08	2.90287e+09	7.75459e+09	3.46833e+09	1.17885e+09	4.20718e+10	6.55704e+10	1.00272e+10	5.22649e+09	4.55744e+09	2.8196e+09	1.17575e+10	1.41792e+10	3.22095e+09	5.45345e+09	100	100	100	100	100	100	100	100	100	100	100	100	100	100	100	100	100	100	100	100	100
[truncated: 22 more columns]

## Sheet: 3-LuB BC
Peptide	AUC																				%RA																				L/H ratio
	normal										tumor										normal										tumor										normal					tumor
	LuB1		LuB2		LuB3		LuB4		LuB5		LuB1		LuB2		LuB6		LuB7		LuB8		LuB1		LuB2		LuB3		LuB4		LuB5		LuB1		LuB2		LuB6		LuB7		LuB8		LuB1	LuB2	LuB3	LuB4	LuB5	LuB1	LuB2	LuB6	LuB7
	heavy	light	heavy	light	heavy	light	heavy	light	heavy	light	heavy	light	heavy	light	heavy	light	heavy	light	heavy	light	heavy	light	heavy	light	heavy	light	heavy	light	heavy	light	heavy	light	heavy	light	heavy	light	heavy	light	heavy	light
H3 9-17 unmod	1.1871e+09	1.50693e+08	3.74913e+09	9.29988e+08	2.321e+09	3.99429e+09	2.69888e+09	2.2692e+09	1.79022e+09	3.33612e+09	2.30989e+09	5.18457e+09	3.02315e+09	1.90533e+09	9.94677e+08	2.87038e+09	2.95996e+09	2.68859e+09	2.09409e+09	3.47549e+09	21.6638	20.2544	23.2922	26.2512	20.5579	22.0538	18.7096	19.4904	26.0792	28.7739	20.2926	24.4895	25.1591	26.1652	17.2485	17.7896	24.3037	28.9203	24.0491	28.6396	0.934941	1.12704	1.07276	1.04173	1.10333	1.20681	1.03999	1.03137	1.18995
H3 K9me1	8.23352e+08	7.72891e+07	3.13796e+09	6.59913e+08	2.02361e+09	3.0195e+09	2.23348e+09	1.50469e+09	1.26646e+09	1.93718e+09	1.84141e+09	3.57811e+09	2.13367e+09	1.31186e+09	7.89508e+08	2.18165e+09	2.28877e+09	1.68925e+09	1.64121e+09	1.98274e+09	15.0256	10.3883	19.4952	18.6277	17.9238	16.6717	15.4833	12.9239	18.4493	16.7081	16.177	16.9013	17.7567	18.0153	13.6907	13.5211	18.7927	18.1707	18.8481	16.3386	0.691373	0.955501	0.930139	0.834699	0.905622	1.04477	1.01456	0.987609	0.966903
H3 K9me2	7.39464e+08	4.85169e+07	1.14804e+09	1.91202e+08	1.33959e+09	1.58137e+09	1.96796e+09	9.43497e+08	4.17268e+08	4.90634e+08	1.43301e+09	2.41497e+09	1.06652e+09	7.29674e+08	7.08963e+08	1.61724e+09	1.18131e+09	8.95781e+08	6.91365e+08	6.55634e+08	13.4947	6.52109	7.13239	5.39717	11.8652	8.73129	13.6426	8.10378	6.07859	4.23171	12.5892	11.4072	8.87572	10.0203	12.294	10.0231	9.69951	9.63562	7.93983	5.40272	0.483233	0.756712	0.735874	0.594004	0.696166	0.906111	1.12896	0.815281	0.993413
H3 K9me3	4.09348e+08	3.55945e+07	6.23027e+08	1.22969e+08	7.16833e+08	8.17491e+08	8.07799e+08	4.71214e+08	1.9894e+08	2.53806e+08	6.71352e+08	1.16002e+09	5.16357e+08	3.38332e+08	3.86737e+08	7.72596e+08	5.75071e+08	5.91051e+08	3.22944e+08	2.85344e+08	7.47031	4.7842	3.87067	3.47112	6.34924	4.51364	5.59995	4.0473	2.89807	2.18907	5.8979	5.47937	4.29721	4.64619	6.70634	4.78827	4.72181	6.35774	3.70878	2.35137	0.640428	0.896774	0.710894	0.722738	0.755354	0.929037	1.08121	0.713992	1.34646
H3 K14Ac	7.41566e+08	1.89079e+08	3.12845e+09	7.72162e+08	1.74549e+09	3.62455e+09	2.32282e+09	2.63716e+09	1.51847e+09	2.8574e+09	1.87379e+09	3.68523e+09	2.3069e+09	1.30415e+09	9.8376e+08	3.0946e+09	2.21636e+09	1.61115e+09	1.69806e+09	2.81953e+09	13.5331	25.4139	19.4361	21.7962	15.4604	20.0123	16.1026	22.6508	22.1204	24.645	16.4615	17.4073	19.1983	17.9094	17.0592	19.1792	18.1982	17.3306	19.5009	23.2342	1.87791	1.12143	1.29442	1.40665	1.11413	1.05746	0.932863	1.12427	0.952323
H3 K9me1/K14Ac	6.74995e+08	1.11064e+08	2.61943e+09	5.52524e+08	1.60085e+09	2.66863e+09	1.97227e+09	1.80319e+09	1.08885e+09	1.71707e+09	1.55032e+09	2.49618e+09	1.64531e+09	8.86662e+08	7.96e+08	2.44164e+09	1.67179e+09	1.00489e+09	1.34432e+09	1.74699e+09	12.3182	14.9279	16.2737	15.5964	14.1793	14.7344	13.6725	15.4878	15.8618	14.8097	13.6197	11.7908	13.6925	12.1762	13.8033	15.1324	13.7268	10.8093	15.4386	14.396	1.21186	0.958379	1.03915	1.13277	0.933669	0.865714	0.889258	1.09629	0.787457
H3 K9me2/K14Ac	5.85423e+08	7.43394e+07	9.1461e+08	1.32463e+08	9.41132e+08	1.21796e+09	1.61876e+09	1.13382e+09	3.41715e+08	3.82285e+08	1.05847e+09	1.34723e+09	7.81055e+08	4.24324e+08	7.08926e+08	1.87822e+09	7.72718e+08	3.96133e+08	5.24325e+08	4.91821e+08	10.6836	9.99184	5.68219	3.73909	8.33593	6.72474	11.2218	9.73852	4.97796	3.2972	9.29881	6.36368	6.50006	5.82709	12.2934	11.6405	6.34466	4.26107	6.0215	4.05282	0.935253	0.658037	0.806717	0.86782	0.66236	0.684354	0.896466	0.946896	0.671599
H3 K9me3/K14Ac	2.41873e+08	1.5461e+07	3.86602e+08	5.02319e+07	4.26868e+08	4.42063e+08	5.1049e+08	2.88515e+08	1.24264e+08	1.3293e+08	4.11878e+08	4.90551e+08	2.90126e+08	1.47777e+08	2.65153e+08	5.02926e+08	3.21993e+08	1.4872e+08	1.8868e+08	1.40826e+08	4.41401	2.07809	2.40184	1.41792	3.78091	2.44078	3.5389	2.47808	1.81023	1.14652	3.6184	2.31713	2.41448	2.02937	4.59796	3.11695	2.64383	1.59974	2.16685	1.16047	0.470794	0.590349	0.645552	0.700238	0.633356	0.640375	0.840502	0.677899	0.605082
H3 K9Ac/K14Ac	7.6537e+07	4.19644e+07	3.88844e+08	1.31192e+08	1.74687e+08	7.45719e+08	2.9264e+08	5.91392e+08	1.18371e+08	4.8681e+08	2.32767e+08	8.13755e+08	2.53037e+08	2.33817e+08	1.33018e+08	7.75927e+08	1.91055e+08	2.7099e+08	2.02562e+08	5.3689e+08	1.39675	5.64037	2.41577	3.70321	1.54726	4.11736	2.02868	5.07952	1.72438	4.19873	2.04489	3.8438	2.10581	3.21093	2.30665	4.80892	1.56872	2.91495	2.32628	4.42421	4.03822	1.53293	2.66107	2.50385	2.43492	1.87971	1.52479	2.08481	1.85817
tot	5.47966e+09	7.44001e+08	1.60961e+10	3.54265e+09	1.12901e+10	1.81116e+10	1.44251e+10	1.16427e+10	6.86456e+09	1.15942e+10	1.13829e+10	2.11706e+10	1.20161e+10	7.28193e+09	5.76674e+09	1.61352e+10	1.2179e+10	9.29656e+09	8.70755e+09	1.21353e+10	100	100	100	100	100	100	100	100	100	100	100	100	100	100	100	100	100	100	100	100
[truncated: 2 more columns]

## Sheet: 4-OC
Peptide	AUC																																												AUC
	normal																				tumor																								normal
	OV1		OV2		OV3		OV4		OV5		OV13		OV14		OV15		OV16		OV17		OV6		OV7		OV8		OV9		OV10		OV11		OV12		OV18		OV19		OV20		OV21		OV22		OV1		OV2		OV3
	heavy	light	heavy	light	heavy	light	heavy	light	heavy	light	heavy	light	heavy	light	heavy	light	heavy	light	heavy	light	heavy	light	heavy	light	heavy	light	heavy	light	heavy	light	heavy	light	heavy	light	heavy	light	heavy	light	heavy	light	heavy	light	heavy	light	heavy	light	heavy	light	heavy
H3 3-8 unmod	1.083e+10	3.90347e+09	2.8027e+09	7.17343e+08	3.25416e+09	4.08648e+08	1.08821e+10	5.77655e+09	8.31959e+09	2.001e+09											1.11214e+09	4.06068e+08	2.97186e+09	5.09027e+08	1.79331e+08	2.73435e+07	3.74176e+09	8.56603e+08	4.68507e+09	1.19121e+09	1.54186e+09	6.35596e+09	1.78736e+09	1.39177e+09											78.749	71.899	77.9034	68.3465	71.7496
H3 K4me1	2.69623e+09	1.44257e+09	6.95917e+08	3.08519e+08	1.16455e+09	2.4413e+08	2.23689e+09	2.01318e+09	1.74297e+09	6.39025e+08											3.53567e+08	1.43346e+08	6.52076e+08	1.97664e+08	1.03383e+08	2.72442e+07	9.35162e+08	3.34629e+08	1.01305e+09	3.30184e+08	7.46409e+08	3.24164e+09	9.97153e+08	8.54703e+08											19.6054	26.571	19.3436	29.3949	25.6766
H3 K4me2			2.54798e+06	1.15265e+06	1.83289e+06	352565	8.23084e+06	6.81044e+06	5.42069e+06	1.97296e+06											923103	310137	1.48798e+06	402164	242957	64070.9	1.17699e+06	470965	2.66131e+06	871998	6.49186e+06	3.00137e+07	6.63736e+06	5.78223e+06											0	0	0.0708233	0.109821	0.0404127
H3 K4ac	2.26317e+08	8.30655e+07	9.6495e+07	2.25533e+07	1.14898e+08	1.31581e+07	1.65787e+08	8.02747e+07	3.42658e+08	8.06678e+07											3.90105e+07	1.17284e+07	3.95851e+07	6.32228e+06	5.21792e+06	678553	8.45029e+07	1.68302e+07	6.40541e+07	1.50733e+07	1.24477e+08	5.24905e+08	1.21245e+08	9.30861e+07											1.64564	1.53	2.68216	2.14882	2.53335
tot	1.37525e+10	5.42911e+09	3.59766e+09	1.04957e+09	4.53544e+09	6.66289e+08	1.3293e+10	7.87682e+09	1.04106e+10	2.72267e+09											1.50564e+09	5.61452e+08	3.66501e+09	7.13415e+08	2.88175e+08	5.53303e+07	4.7626e+09	1.20853e+09	5.76483e+09	1.53734e+09	2.41923e+09	1.01525e+10	2.91239e+09	2.34535e+09											100	100	100	100	100
H3 9-17 unmod	4.85901e+09	3.9639e+09	3.46826e+09	3.23739e+09	2.1158e+09	9.06443e+08	4.7394e+09	5.22137e+09	3.85319e+09	2.95091e+09	8.91141e+08	7.04947e+08	2.07442e+09	1.23592e+09	3.5786e+09	2.18995e+09	1.5028e+09	1.02674e+09	1.53839e+09	9.90999e+08	2.52393e+08	2.80004e+08	9.57133e+08	6.24689e+08	2.01632e+08	1.40872e+08	9.45227e+08	7.76328e+08	1.34518e+09	1.03542e+09	1.3833e+09	1.22583e+10	1.72501e+09	1.61931e+09	1.67228e+07	1.55624e+07	1.23167e+09	1.28045e+09	5.47384e+08	4.55816e+08	3.87545e+09	4.9908e+09	2.1631e+09	1.77642e+09	24.8131	24.4746	24.9058	23.7923	22.523
H3 K9me1	3.31878e+09	2.56282e+09	2.2475e+09	2.05154e+09	1.3971e+09	6.63189e+08	3.42848e+09	3.22042e+09	2.5262e+09	1.99321e+09	5.65531e+08	4.18556e+08	1.16305e+09	8.56719e+08	1.61374e+09	9.43806e+08	8.61098e+08	5.63002e+08	9.96918e+08	6.6544e+08	2.45021e+08	2.54808e+08	6.22451e+08	3.40287e+08	1.43646e+08	9.28377e+07	5.56587e+08	4.76431e+08	8.64496e+08	7.62176e+08	1.23789e+09	6.27668e+09	1.26028e+09	1.24183e+09	1.00847e+07	6.75166e+06	8.16705e+08	6.1564e+08	2.16111e+08	1.72399e+08	2.57936e+09	2.25961e+09	1.40306e+09	1.26543e+09	16.9478	15.8238	16.1395	15.0772	14.8724
H3 K9me2	2.56376e+09	1.90245e+09	1.72832e+09	1.5835e+09	1.20917e+09	5.67849e+08	2.46793e+09	2.15092e+09	1.94786e+09	1.48776e+09	2.38343e+08	1.87819e+08	6.69752e+08	4.4425e+08	1.40127e+09	7.94357e+08	3.74293e+08	3.09654e+08	5.88231e+08	3.86582e+08	2.71213e+08	2.16829e+08	6.09178e+08	2.17009e+08	8.90301e+07	4.90726e+07	8.67024e+08	5.74205e+08	1.08372e+09	8.38286e+08	8.56863e+08	3.16337e+09	8.19023e+08	7.95467e+08	141730	49443.7	2.56451e+08	1.1838e+08	1.18196e+08	6.4301e+07	1.31171e+09	5.4172e+08	2.40156e+08	2.09166e+08	13.0921	11.7465	12.4112	11.6375	12.8718
H3 K9me3	1.11129e+09	7.78e+08	7.66481e+08	6.80035e+08	7.99489e+08	3.53895e+08	1.06175e+09	1.05502e+09	8.77448e+08	6.60153e+08	1.21597e+08	1.06564e+08	3.8716e+08	2.62139e+08	6.16172e+08	3.51972e+08	5.47037e+07	4.60013e+07	6.03214e+07	4.65321e+07	1.06609e+08	1.30509e+08	1.92377e+08	9.84339e+07	3.87322e+07	2.78918e+07	3.03946e+08	3.07287e+08	3.3e+08	1.9555e+08	2.81595e+08	1.6821e+09	1.1011e+08	1.13205e+08	59790.3	36595.7	1.05826e+08	8.09433e+07	5.21821e+07	3.02843e+07	4.30999e+08	3.55717e+08	4.91871e+08	5.11244e+08	5.67494	4.80367	5.50415	4.99773	8.51068
H3 K14Ac	3.05688e+09	2.86724e+09	2.32815e+09	2.53116e+09	1.42043e+09	7.59571e+08	2.96712e+09	3.61849e+09	2.72779e+09	2.31062e+09	6.66358e+08	7.36506e+08	1.46663e+09	8.83871e+08	2.66708e+09	1.87022e+09	1.13202e+09	9.39869e+08	1.17713e+09	8.31491e+08	2.47029e+08	2.27796e+08	6.01494e+08	4.16858e+08	1.35416e+08	7.62692e+07	6.26497e+08	4.20119e+08	8.69204e+08	6.16589e+08	1.23852e+09	7.70284e+09	1.43121e+09	1.12916e+09	1.16614e+07	1.03728e+07	9.0666e+08	7.01137e+08	4.08913e+08	2.344e+08	2.8582e+09	2.75106e+09	1.6283e+09	1.28819e+09	15.6103	17.7034	16.7186	18.602	15.1207
H3 K9me1/K14Ac	2.24653e+09	2.28459e+09	1.60434e+09	1.59511e+09	1.01705e+09	1.12891e+09	2.32269e+09	2.22512e+09	1.92658e+09	1.51053e+09	4.51353e+08	4.36117e+08	8.9308e+08	5.48661e+08	1.27623e+09	7.63627e+08	6.94141e+08	4.64947e+08	7.36965e+08	4.73034e+08	2.42569e+08	1.92973e+08	4.26067e+08	2.19707e+08	1.0254e+08	1.11657e+08	3.87907e+08	2.55845e+08	5.7051e+08	4.30681e+08	1.16562e+09	3.81639e+09	1.08942e+09	8.87893e+08	7.61825e+06	4.59184e+06	6.58289e+08	3.36844e+08	1.7772e+08	8.44178e+07	2.0302e+09	1.21269e+09	1.11271e+09	9.1839e+08	11.4722	14.1059	11.5208	11.7228	10.8266
H3 K9me2/K14Ac	1.66658e+09	1.10781e+09	1.18381e+09	1.0203e+09	8.99788e+08	3.58685e+08	1.62144e+09	1.24794e+09	1.38884e+09	9.23397e+08	1.64895e+08	1.48092e+08	4.90141e+08	2.50834e+08	1.08686e+09	5.66466e+08	2.93764e+08	2.09607e+08	4.32599e+08	2.54808e+08	2.67527e+08	1.44915e+08	4.07903e+08	1.31656e+08	6.05167e+07	2.30405e+07	5.77914e+08	2.63697e+08	7.13552e+08	4.51349e+08	7.86674e+08	1.40463e+09	6.69643e+08	4.92197e+08	101526	33219.3	2.03039e+08	7.68031e+07	8.78246e+07	2.70097e+07	1.005e+09	2.85594e+08	2.35861e+08	1.92793e+08	8.51057	6.84003	8.50101	7.49838	9.57838
H3 K9me3/K14Ac	5.39401e+08	2.74294e+08	3.96291e+08	2.99532e+08	4.15054e+08	1.39423e+08	5.24394e+08	4.0972e+08	4.72327e+08	2.47376e+08	6.975e+07	5.25588e+07	2.1723e+08	1.4525e+08	3.4816e+08	5.4884e+07	4.2771e+07	5.88844e+06	5.60638e+07	2.82334e+06	8.0965e+07	5.74349e+07	9.41019e+07	3.0389e+07	2.06365e+07	6.06167e+06	1.49037e+08	8.47464e+07	1.59738e+08	7.42787e+07	1.94874e+08	5.09351e+08	6.88002e+07	4.02338e+07	24083.2	917.649	6.06337e+07	2.15679e+07	2.96409e+07	7.00437e+06	2.59878e+08	2.23697e+08	2.83321e+08	2.40597e+08	2.75452	1.6936	2.84579	2.20133	4.41831
H3 K9Ac/K14Ac	2.20198e+08	4.54841e+08	2.02369e+08	6.0834e+08	1.20072e+08	1.33757e+08	1.94859e+08	7.1892e+08	2.36263e+08	4.73171e+08	6.56476e+07	1.40231e+08	1.35834e+08	1.32798e+08	2.52697e+08	2.95067e+08	1.10859e+08	1.25165e+08	1.15109e+08	1.8826e+08	2.98441e+07	4.2314e+07	3.99787e+07	4.95285e+07	1.10607e+07	1.76998e+07	4.39535e+07	6.54191e+07	5.95928e+07	1.04603e+08	1.54992e+08	1.44104e+09	1.48041e+08	1.73151e+08	1.08941e+06	2.04643e+06	8.26118e+07	1.30525e+08	3.91802e+07	4.5791e+07	2.91462e+08	4.35966e+08	1.65447e+08	2.55974e+08	1.12447	2.80836	1.45322	4.47083	1.27818
tot	1.95824e+10	1.6196e+10	1.39255e+10	1.36069e+10	9.39395e+09	5.01172e+09	1.93281e+10	1.98679e+10	1.59565e+10	1.25571e+10	3.23462e+09	2.93139e+09	7.49729e+09	4.76045e+09	1.28408e+10	7.83035e+09	5.06644e+09	3.69088e+09	5.70173e+09	3.83997e+09	1.74317e+09	1.54758e+09	3.95068e+09	2.12856e+09	8.0321e+08	5.45402e+08	4.45809e+09	3.22408e+09	5.996e+09	4.50894e+09	7.30032e+09	3.82547e+10	7.32154e+09	6.49244e+09	4.75038e+07	3.94454e+07	4.32189e+09	3.36229e+09	1.67715e+09	1.12142e+09	1.46423e+10	1.30569e+10	7.72383e+09	6.6582e+09	100	100	100	100	100
H3 18-26 unmod	2.52834e+10	1.80334e+10	1.81049e+10	1.41227e+10	1.29814e+10	4.77902e+09	2.58534e+10	2.09328e+10	2.26022e+10	1.52147e+10											1.86117e+09	1.48116e+09	5.50226e+09	2.07842e+09	1.47883e+09	6.61716e+08	5.38313e+09	3.17863e+09	7.8269e+09	4.45605e+09	2.17953e+10	3.93231e+10	1.21359e+10	1.00298e+10											76.1334	66.8417	72.8731	62.0675	72.7364
H3 K18 (23) Ac	7.30947e+09	6.6399e+09	6.18413e+09	6.33614e+09	4.45218e+09	1.98196e+09	7.57569e+09	8.11063e+09	8.14797e+09	6.5069e+09											7.82564e+08	5.17e+08	1.67435e+09	8.44027e+08	5.16838e+08	3.0599e+08	1.7082e+09	1.22464e+09	2.34038e+09	1.67655e+09	9.13843e+09	2.16721e+10	4.86902e+09	4.88598e+09											22.0103	24.6112	24.8914	27.8465	24.9461
H3 K18Ac/K23Ac	5.37618e+08	6.69766e+08	5.06762e+08	8.27161e+08	3.81171e+08	2.28007e+08	5.14217e+08	8.21437e+08	7.26979e+08	8.29068e+08											8.62034e+07	5.10115e+07	1.22142e+08	9.82073e+07	4.16825e+07	3.18544e+07	1.30727e+08	1.22717e+08	1.63461e+08	1.59162e+08	5.74601e+08	3.38997e+09	6.59822e+08	5.22872e+08											1.61888	2.48253	2.03974	3.63526	2.13575
tot	3.32094e+10	2.69792e+10	2.48444e+10	2.27538e+10	1.78472e+10	7.39005e+09	3.40361e+10	3.1932e+10	3.15472e+10	2.42044e+10											2.73755e+09	2.21682e+09	7.31407e+09	3.17008e+09	2.04047e+09	1.03253e+09	7.23738e+09	4.72526e+09	1.03546e+10	6.66128e+09	3.15367e+10	6.45541e+10	1.77108e+10	1.54761e+10											100	100	100	100	100
H3 27-40 unmod	2.16817e+07	1.89501e+06	1.14088e+07	938605	7.14081e+06	162398	2.55269e+07	2.26954e+06	1.75083e+07	904062											2.40101e+06	1.13626e+06	5.43201e+06	1.29952e+06	528537	518618	5.07843e+06	2.19312e+06	8.81966e+06	6.45187e+06	1.49185e+07	1.09081e+08	3.77997e+07	2.54854e+07											20.9375	20.7775	20.9201	25.4312	24.3432
H3 K27me1	2.9181e+07	4.46861e+06	1.58228e+07	1.98378e+06	8.74095e+06	414397	4.05676e+07	5.1835e+06	3.20411e+07	4.7674e+06											3.63718e+06	2.89827e+06	7.62695e+06	3.11847e+06	879372	1.05697e+06	7.41441e+06	5.66701e+06	1.66452e+07	1.55737e+07	2.6182e+07	1.82648e+08	4.85921e+07	6.93389e+07											28.1793	48.9953	29.014	53.7498	29.7981
H3 K36me1	7.64106e+06	101855	4.16326e+06	64551.2			1.06867e+07	79456	7.13499e+06	44981.3											989186	350405	2.79367e+06	516733	199496	87513.4	2.1446e+06	809498	4.2897e+06	3.16275e+06	4.83928e+06	3.04451e+07	1.29434e+07	2.74404e+06											7.37877	1.11678	7.63414	1.74899	0
H3 K27me2	7.88737e+06	772646	3.49612e+06	114989			7.60219e+06	190562	6.20858e+06	648497											5.45426e+06	5.19437e+06	4.75071e+06	1.59453e+06			5.6959e+06	6.0836e+06	8.31499e+06	7.05782e+06	3.21475e+07	1.34918e+08	9.32225e+06	1.69789e+07											7.61664	8.47155	6.4108	3.11559	0
H3 K36me2	2.76801e+06	107582	1.17513e+06	283638	829065	21062.2	2.90857e+06	33712.2	2.51637e+06	48266.1											380678	137437	578578	20229.5	7228.12	3324.5	750536	241622	1.08379e+06	930617	7.99223e+06	4.14988e+07	6.49611e+06	1.22415e+06											2.673	1.17956	2.15483	7.68508	2.8263
H3K27me3	2.4812e+06	96861.6					2.34444e+06	54918.5													1.98565e+06	1.8915e+06	1.16839e+06	397214			2.39936e+06	3.39739e+06	3.57061e+06	2.71608e+06	9.80675e+06	2.57865e+07	3.64389e+06	5.66135e+06											2.39603	1.06202	0	0	0
H3 K27me2/K36me1	5.85621e+06	122187					4.12743e+06	208096	7.64397e+06	2.12434e+06											4.45785e+06	3.41203e+06	4.29759e+06	2.07061e+06			9.61224e+06	6.48437e+06	1.43069e+07	1.12476e+07	1.58997e+07	8.88202e+07	2.47878e+07	2.28084e+07											5.6552	1.3397	0	0	0
H3 K27me1/K36me1	1.97424e+07	1.27174e+06	1.27979e+07	305203			3.0879e+07	1.35571e+06	2.68289e+07	2.06551e+06											1.84435e+06	3.81922e+06	6.08606e+06	1.77617e+06			7.59104e+06	3.85162e+06	1.0127e+07	9.02613e+06	2.59374e+07	1.76852e+08	4.39722e+07	1.81229e+07											19.0648	13.9437	23.4674	8.26937	0
H3 K27me2/K36me2	1.12238e+06	101596					2.68861e+06														5.23573e+06	890358	6.52892e+06	2.64882e+06			5.7467e+06	1.90588e+06	5.69211e+06	2.61442e+06	3.02553e+06	1.12351e+07	2.11834e+06	1.51011e+06											1.08385	1.11393	0	0	0
tot	1.03555e+08	9.12049e+06	5.45348e+07	3.69077e+06	2.93339e+07	597857	1.3305e+08	9.3755e+06	1.08067e+08	1.09614e+07											2.79894e+07	2.09782e+07	4.08394e+07	1.41434e+07	2.24813e+06	1.66643e+06	4.89982e+07	3.27975e+07	7.79763e+07	6.28401e+07	2.1248e+08	9.64437e+08	2.25214e+08	1.94866e+08											100	100	100	100	100
[truncated: 62 more columns]

## Sheet: 5-HNC
Peptide	AUC												%RA												L/H ratio						t test p value
	normal						tumor						normal						tumor						normal			tumor
	HNC1		HNC2		HNC3		HNC1		HNC4		HNC5		HNC1		HNC2		HNC3		HNC1		HNC4		HNC5		HNC1	HNC2	HNC3	HNC1	HNC4	HNC5
	heavy	light	heavy	light	heavy	light	heavy	light	heavy	light	heavy	light	heavy	light	heavy	light	heavy	light	heavy	light	heavy	light	heavy	light
H3 3-8 unmod	1.72963e+10	2.11187e+09	61400000000	46800000000	8.37495e+09	4.56188e+09	46800000000	27200000000	8.08053e+09	5.23765e+09	8.79197e+09	5.17654e+09	74.8614	71.2212	78.0078	76.9355	76.1757	74.4451	80.7588	75.808	81.4956	81.8495	75.8952	74.3868	0.951374	0.986255	0.977282	0.938696	1.00434	0.980125	0.915172
H3 K4me1	4.96772e+09	7.57034e+08	14100000000	11700000000	2.24791e+09	1.37194e+09	8710000000	7380000000	1.59265e+09	1.0077e+09	2.4969e+09	1.61234e+09	21.5012	25.5304	17.9138	19.2339	20.4462	22.3887	15.0301	20.5685	16.0625	15.7475	21.554	23.1693	1.18739	1.07369	1.095	1.36849	0.980386	1.07494	0.922025
H3 K4me2	1.69773e+06	210568	117000	162000	559948	341994	316000	119000	4.46895e+06	3.35373e+06	263984	187104	0.00734807	0.00710122	0.000148647	0.000266315	0.00509309	0.00558097	0.000545295	0.00033166	0.0450712	0.0524092	0.0022788	0.00268868	0.966407	1.7916	1.09579	0.608222	1.16281	1.17987	0.396282
H3 K4ac	8.38708e+08	9.61134e+07	3210000000	2330000000	3.7084e+08	1.93683e+08	2440000000	1300000000	2.37653e+08	1.50421e+08	2.95226e+08	1.69885e+08	3.63008	3.24135	4.07826	3.83034	3.37303	3.1607	4.2105	3.62318	2.39683	2.35065	2.54849	2.44124	0.892914	0.939209	0.937048	0.860509	0.980734	0.957916	0.83877
tot	2.31044e+10	2.96523e+09	78710117000	60830162000	1.09943e+10	6.12785e+09	57950316000	35880119000	9.9153e+09	6.39912e+09	1.15844e+10	6.95896e+09	100	100	100	100	100	100	100	100	100	100	100	100
H3 9-17 unmod	74200000000	24200000000	39800000000	111000000000	33500000000	58000000000	32800000000	55100000000	37000000000	72100000000	44400000000	88700000000	16.3364	17.1243	17.1094	21.859	18.2045	20.0963	16.7612	16.3866	23.0645	27.2734	19.2901	23.9996	1.04823	1.2776	1.10392	0.977652	1.18249	1.24414	0.927276
H3 K9me1	66000000000	18500000000	31800000000	72500000000	27000000000	42900000000	25000000000	42900000000	32900000000	52100000000	37400000000	58900000000	14.531	13.0909	13.6704	14.2773	14.6723	14.8643	12.7753	12.7584	20.5087	19.708	16.2489	15.9366	0.900889	1.0444	1.01309	0.998674	0.960958	0.980781	0.932111
H3 K9me2	86900000000	20800000000	47400000000	77000000000	32000000000	38200000000	38300000000	56700000000	0	0	39200000000	50800000000	19.1325	14.7184	20.3766	15.1635	17.3894	13.2359	19.5718	16.8625	0	0	17.0309	13.745	0.769285	0.744161	0.761144	0.86157		0.807061	0.0403344
H3 K9me3	38200000000	9510000000	21200000000	35900000000	15100000000	18800000000	18300000000	32900000000	12800000000	15200000000	18700000000	25600000000	8.41039	6.72941	9.11358	7.06971	8.20563	6.51398	9.35153	9.78439	7.97905	5.74974	8.12443	6.92659	0.80013	0.775734	0.793843	1.04629	0.720604	0.852564	0.458828
H3 K14Ac	52000000000	23100000000	25400000000	76100000000	22600000000	48900000000	23000000000	43700000000	23700000000	48200000000	27700000000	56000000000	11.4487	16.3459	10.9191	14.9862	12.2813	16.9433	11.7533	12.9963	14.7737	18.2327	12.0346	15.1519	1.42775	1.37248	1.3796	1.10576	1.23413	1.25903	0.0231856
H3 K9me1/K14Ac	47900000000	18100000000	22700000000	53600000000	20800000000	36600000000	18400000000	36600000000	22800000000	37000000000	25600000000	41000000000	10.546	12.8078	9.7584	10.5553	11.3031	12.6815	9.40263	10.8848	14.2127	13.9961	11.1222	11.0934	1.21447	1.08167	1.12194	1.15763	0.984758	0.997407	0.236486
H3 K9me2/K14Ac	62700000000	17600000000	30900000000	50800000000	23000000000	29100000000	27400000000	44900000000	22800000000	25700000000	25400000000	29800000000	13.8045	12.454	13.2835	10.0039	12.4986	10.0828	14.0017	13.3532	14.2127	9.72159	11.0353	8.06299	0.902171	0.753112	0.806713	0.953679	0.684008	0.730653	0.704741
H3 K9me3/K14Ac	21100000000	6130000000	11400000000	20100000000	8230000000	11100000000	10300000000	17700000000	6660000000	8410000000	9780000000	12300000000	4.64553	4.33767	4.9007	3.95825	4.47234	3.84602	5.26343	5.26394	4.1516	3.18127	4.24903	3.32801	0.93373	0.807692	0.859957	1.0001	0.766275	0.78324	0.799594
H3 K9Ac/K14Ac	5200000000	3380000000	2020000000	10800000000	1790000000	5010000000	2190000000	5750000000	1760000000	5650000000	1990000000	6490000000	1.14487	2.39174	0.868369	2.12682	0.97272	1.73591	1.11912	1.71004	1.09712	2.13724	0.864578	1.756	2.08909	2.44921	1.78459	1.52802	1.94804	2.03105	0.341287
tot	454200000000	141320000000	232620000000	507800000000	184020000000	288610000000	195690000000	336250000000	160420000000	264360000000	230170000000	369590000000	100	100	100	100	100	100	100	100	100	100	100	100
H3 18-26 unmod	312000000000	71500000000	143000000000	237000000000	126000000000	157000000000	132000000000	158000000000	143000000000	164000000000	175000000000	222000000000	72.3562	67.0417	73.5294	69.5259	72.8324	72.1574	71.0136	63.1243	74.9201	70.2446	74.8407	72.3433	0.926551	0.945553	0.990732	0.888904	0.937593	0.966631	0.474441
H3 K18 (23) Ac	109000000000	31800000000	47700000000	95100000000	43500000000	56000000000	49200000000	82400000000	44600000000	63600000000	54700000000	78200000000	25.2783	29.8172	24.5269	27.8984	25.1445	25.7377	26.4687	32.9205	23.3667	27.2412	23.3931	25.4831	1.17956	1.13746	1.02359	1.24375	1.16581	1.08934	0.460848
H3 K18Ac/K23Ac	10200000000	3350000000	3780000000	8780000000	3500000000	4580000000	4680000000	9900000000	3270000000	5870000000	4130000000	6670000000	2.36549	3.14112	1.94364	2.57569	2.02312	2.10497	2.51775	3.95525	1.71321	2.51424	1.76624	2.17356	1.32789	1.32518	1.04046	1.57095	1.46756	1.23061	0.250933
tot	431200000000	106650000000	194480000000	340880000000	173000000000	217580000000	185880000000	250300000000	190870000000	233470000000	233830000000	306870000000	100	100	100	100	100	100	100	100	100	100	100	100
H3 27-40 unmod	1.30815e+08	2.06679e+07	7.26382e+07	1.12535e+08	7.21043e+07	6.19984e+07	8.43907e+07	2.33077e+08	1.07364e+08	1.88682e+08	9.05244e+07	1.52105e+08	9.10855	7.18885	14.378	13.0316	10.0505	8.2564	13.0894	16.5126	12.6294	14.7886	9.44659	10.4148	0.789241	0.906359	0.821494	1.26152	1.17097	1.10249	0.00388527
H3 K27me1	2.12787e+08	5.05495e+07	9.69594e+07	2.36097e+08	9.79153e+07	1.38993e+08	1.09367e+08	3.49837e+08	1.52986e+08	3.12654e+08	1.39275e+08	2.96456e+08	14.8162	17.5824	19.1921	27.3401	13.6482	18.5099	16.9634	24.7846	17.9961	24.5053	14.5339	20.2987	1.1867	1.42455	1.35621	1.46107	1.36171	1.39664	0.33364
H3 K36me1	6.49075e+07	4.39568e+06	3.21126e+07	1.67681e+07	2.71136e+07	9.02617e+06	3.04595e+07	6.04463e+07	4.53238e+07	4.57713e+07	3.92547e+07	3.63412e+07	4.51947	1.52893	6.35636	1.94175	3.77931	1.20203	4.72443	4.28239	5.33152	3.58748	4.09639	2.48833	0.338299	0.305482	0.318054	0.906437	0.67288	0.607443	0.00284279
H3 K27me2	2.17197e+08	6.62156e+07	7.67729e+07	2.01562e+08	1.08014e+08	1.90911e+08	7.54746e+07	1.75929e+08	1.00885e+08	1.54271e+08	1.30998e+08	3.21179e+08	15.1233	23.0315	15.1964	23.341	15.0558	25.4238	11.7065	12.4639	11.8673	12.0916	13.6702	21.9915	1.52292	1.53596	1.68864	1.0647	1.0189	1.60872	0.142027
H3 K36me2	2.16869e+07	690801	9.25659e+06	3.56867e+06	1.12099e+07	3.937e+06	1.10178e+07	1.36239e+07	1.34127e+07	1.2925e+07	1.59167e+07	9.15316e+06	1.51005	0.240279	1.83225	0.413253	1.56253	0.524294	1.70891	0.965203	1.57777	1.01304	1.66097	0.626728	0.15912	0.225544	0.335542	0.564806	0.642071	0.377326	0.0392802
H3K27me3	7.65101e+07	2.88938e+07	2.81428e+07	7.28227e+07	5.24442e+07	8.40954e+07	3.46363e+07	6.04558e+07	4.84603e+07	8.11081e+07	6.65123e+07	1.44478e+08	5.32736	10.05	5.57057	8.43289	7.31009	11.1991	5.37227	4.28306	5.70047	6.35712	6.94083	9.89262	1.88649	1.51383	1.532	0.797254	1.11519	1.42528	0.0868596
H3 K27me2/K36me1	1.58274e+08	3.17993e+07	4.71313e+07	7.9376e+07	7.97553e+07	8.52288e+07	7.1586e+07	1.38751e+08	8.53831e+07	1.12803e+08	9.47156e+07	1.30685e+08	11.0205	11.0606	9.32914	9.19178	11.1169	11.35	11.1034	9.82998	10.0438	8.84128	9.88396	8.94815	1.00364	0.985276	1.02097	0.885316	0.880275	0.90532	0.000868761
H3 K27me1/K36me2	8.01024e+07	4.99942e+06	2.66125e+07	1.14147e+07	3.20352e+07	1.0477e+07	3.30681e+07	4.0455e+07	4.33111e+07	3.82971e+07	4.18157e+07	2.5816e+07	5.57748	1.73893	5.26766	1.32183	4.46532	1.39524	5.12904	2.86608	5.09477	3.00167	4.36364	1.76765	0.311777	0.250933	0.312461	0.558795	0.589166	0.405086	0.0148061
H3 K27me1/K36me1	1.73602e+08	1.75819e+07	6.13302e+07	4.32138e+07	6.03826e+07	2.90608e+07	8.60274e+07	1.78271e+08	1.15776e+08	1.19332e+08	9.57234e+07	9.53803e+07	12.0878	6.11543	12.1397	5.00418	8.41661	3.87006	13.3433	12.6298	13.6189	9.35308	9.98913	6.53081	0.505917	0.412217	0.459813	0.946527	0.686772	0.653792	0.0189254
H3 K27me2/K36me2	2.17914e+08	2.51645e+07	3.23498e+07	2.33051e+07	1.40754e+08	7.07713e+07	7.75176e+07	9.64882e+07	1.00329e+08	1.36385e+08	2.05575e+08	1.64742e+08	15.1732	8.75287	6.40331	2.69873	19.6194	9.42469	12.0234	6.83582	11.8019	10.6897	21.4526	11.2801	0.576864	0.421459	0.480376	0.568543	0.905755	0.525816	0.219314
H3 K27me3/K36me1	6.54154e+07	3.29098e+07	1.77668e+07	5.80467e+07	2.97424e+07	6.16842e+07	2.51304e+07	5.24557e+07	2.82262e+07	6.14271e+07	2.89836e+07	7.26821e+07	4.55484	11.4469	3.51675	6.72183	4.14573	8.21455	3.89787	3.71629	3.3203	4.81455	3.02456	4.97663	2.51313	1.91137	1.98145	0.953416	1.45004	1.64541	0.0622425
H3 K36me3/K27me1	1.69637e+07	3.63193e+06	4.13168e+06	4.8453e+06	5.95156e+06	4.73042e+06	6.04809e+06	1.17184e+07	8.65245e+06	1.22051e+07	8.98126e+06	1.14487e+07	1.18117	1.26328	0.817824	0.561088	0.829576	0.629956	0.938091	0.830207	1.0178	0.956619	0.937231	0.78391	1.06951	0.686075	0.759371	0.884996	0.939885	0.836411	0.621327
tot	1.43617e+09	2.875e+08	5.05205e+08	8.63555e+08	7.17422e+08	7.50914e+08	6.44723e+08	1.41151e+09	8.5011e+08	1.27586e+09	9.58276e+08	1.46047e+09	100	100	100	100	100	100	100	100	100	100	100	100

## Sheet: 6-PC
Peptide	AUC												%RA												L/H ratio						t test p value
	normal						tumor						normal						tumor						normal			tumor
	PC1		PC2		PC3		PC1		PC2		PC4		PC1		PC2		PC3		PC1		PC2		PC4		PC1	PC2	PC3	PC1	PC2	PC4
	heavy	light	heavy	light	heavy	light	heavy	light	heavy	light	heavy	light	heavy	light	heavy	light	heavy	light	heavy	light	heavy	light	heavy	light
H3 9-17 unmod	3.12396e+09	4.62185e+09	18636630000	28525070000	18217690000	29087660000	21141740000	53938250000	22177110000	29842040000	19106300000	26445290000	28.0161	29.9272	17.974	21.1585	15.1042	18.0968	15.9269	17.9458	14.3804	15.0746	15.8307	15.4853	1.06821	1.17718	1.19813	1.12676	1.04827	0.978179	0.178058
H3 K9me1	1.92484e+09	2.71229e+09	12429950000	16900050000	12521970000	16532260000	13325700000	35013990000	15595030000	19402320000	12283830000	19068930000	17.2622	17.5625	11.988	12.5356	10.3819	10.2855	10.0388	11.6495	10.1123	9.801	10.1779	11.166	1.01739	1.04568	0.99071	1.16045	0.969212	1.09708	0.396943
H3 K9me2	7.69095e+08	9.88267e+08	17394050000	21024730000	22307590000	27896070000	24010610000	52922990000	27558350000	33553240000	23099010000	36925930000	6.89734	6.39918	16.7756	15.5951	18.4951	17.3554	18.0881	17.608	17.8698	16.9493	19.1389	21.6223	0.927775	0.929634	0.938377	0.973459	0.948489	1.12976	0.196243
H3 K9me3	4.61324e+08	6.02805e+08	8922629000	11123290000	11831780000	14114670000	12804670000	30423510000	14588680000	22286210000	12232290000	20501670000	4.13721	3.90325	8.60536	8.25072	9.80969	8.78138	9.64625	10.1222	9.45979	11.2578	10.1352	12.0049	0.943451	0.958788	0.895175	1.04934	1.19007	1.18448	0.0121015
H3 K14Ac	2.30855e+09	3.14144e+09	14884900000	21636960000	15706620000	24852760000	17936870000	41237820000	20343010000	25970250000	15644310000	19249600000	20.7034	20.3413	14.3556	16.0492	13.0223	15.462	13.5125	13.7203	13.1911	13.1188	12.9623	11.2718	0.982511	1.11798	1.18735	1.01537	0.994517	0.869584	0.149471
H3 K9me1/K14Ac	1.52736e+09	1.90782e+09	10616030000	13077630000	11539230000	14721450000	12645140000	27986520000	15368320000	18296600000	10811160000	14017570000	13.6975	12.3534	10.2385	9.70035	9.56713	9.15889	9.52607	9.31141	9.96534	9.24245	8.95771	8.20812	0.901873	0.947434	0.957328	0.977466	0.92746	0.916319	0.858746
H3 K9me2/K14Ac	5.20078e+08	5.79018e+08	13859570000	13131680000	18875090000	20764480000	20432940000	36223000000	25546130000	27358940000	18575400000	22171460000	4.66413	3.74923	13.3668	9.74044	15.6493	12.9185	15.3929	12.0518	16.565	13.8203	15.3909	12.9827	0.803844	0.728707	0.825504	0.782943	0.834306	0.843534	0.383141
H3 K9me3/K14Ac	2.71002e+08	2.52685e+08	5249132000	4762154000	7668418000	7227256000	8209085000	13237060000	10220790000	15183610000	7244413000	8212691000	2.43039	1.63617	5.06248	3.53234	6.35786	4.49641	6.18422	4.40411	6.62751	7.66994	6.00244	4.80902	0.673216	0.697747	0.70722	0.712153	1.15729	0.801177	0.194209
H3 K9Ac/K14Ac	2.4438e+08	6.37474e+08	1693982000	4634458000	1944855000	5537436000	2235729000	9578474000	2820314000	6069347000	1694450000	4183747000	2.19163	4.12775	1.63375	3.43762	1.61247	3.44509	1.68426	3.18686	1.82879	3.06591	1.40396	2.44983	1.88341	2.10413	2.13653	1.89214	1.67647	1.74495	0.0566284
tot	1.11506e+10	1.54436e+10	103686873000	134816022000	120613243000	160734042000	132742484000	300561614000	154217734000	197962557000	120691163000	170776888000	100	100	100	100	100	100	100	100	100	100	100	100

## Sheet: 7-mouse GBM
Peptide	AUC												%RA												L/H ratio						paired t test p value
	normal						tumor						normal						tumor						normal			tumor
	GBM1		GBM2		GBM3		GBM1		GBM2		GBM3		GBM1		GBM2		GBM3		GBM1		GBM2		GBM3		GBM1	GBM2	GBM3	GBM1	GBM2	GBM3
	heavy	light	heavy	light	heavy	light	heavy	light	heavy	light	heavy	light	heavy	light	heavy	light	heavy	light	heavy	light	heavy	light	heavy	light
H3 9-17 unmod	4.39299e+06	180322	864915	11129.8	1.04885e+07	2.32384e+06	3.78497e+06	176252	1.46738e+06	87137.1	1.09838e+07	1.53967e+06	1.852	0.903524	0.823373	0.169183	0.979229	0.961203	1.27614	0.595365	1.38539	0.688589	8.9903	5.5278	0.487863	0.205475	0.981591	0.466537	0.497037	0.614863	0.785997
H3 K9me1	4.53513e+06	181356	3.81365e+06	99055.2	3.33651e+07	9.44037e+06	1.19241e+07	854848	3.3912e+06	240352	3.57108e+06	540691	1.91193	0.908703	3.63048	1.50573	3.11505	3.90479	4.02032	2.88761	3.20171	1.89934	2.92294	1.94121	0.475281	0.414747	1.25352	0.718254	0.593229	0.66413	0.906575
H3 K9me2	9.02108e+06	483657	6.09521e+06	311901	2.0755e+08	4.50154e+07	1.79676e+07	2.01437e+06	5.56454e+06	460502	7.69246e+06	1.55245e+06	3.80312	2.42342	5.80245	4.74118	19.3774	18.6196	6.05795	6.80439	5.25361	3.63905	6.29631	5.57369	0.637218	0.817099	0.960891	1.12322	0.692676	0.88523	0.690418
H3 K9me3	2.08916e+06	49543.9	1.27591e+06	24196.2	2.67209e+07	1.01743e+07	5.43413e+06	79291.3	1.36349e+06	201467	1.80787e+06	280654	0.880751	0.248246	1.21462	0.367804	2.49473	4.20837	1.83217	0.26784	1.2873	1.59207	1.47975	1.00762	0.281857	0.302813	1.6869	0.146187	1.23674	0.680938	0.949735
H3 K14Ac	7.49726e+07	4.51919e+06	3.74227e+07	1.41116e+06	1.73786e+08	3.86977e+07	1.01137e+08	6.79583e+06	3.87108e+07	3.50713e+06	3.54041e+07	5.78591e+06	31.6071	22.6439	35.6253	21.4509	16.2251	16.0064	34.0991	22.9558	36.5477	27.7146	28.9784	20.7729	0.71642	0.602124	0.986523	0.673208	0.758312	0.716839	0.781511
H3 K9me1/K14Ac	3.91427e+07	2.65875e+06	1.88532e+07	1.08524e+06	1.40658e+08	2.84079e+07	4.83805e+07	4.84642e+06	1.83748e+07	2.11088e+06	1.76683e+07	3.16743e+06	16.5018	13.322	17.9476	16.4966	13.1322	11.7503	16.3119	16.3709	17.3481	16.6809	14.4616	11.3719	0.807302	0.919153	0.894771	1.00361	0.961541	0.786351	0.700006
H3 K9me2/K14Ac	7.06425e+07	7.32877e+06	2.86663e+07	2.69419e+06	3.71549e+08	6.8585e+07	8.00081e+07	1.0642e+07	2.79854e+07	4.14153e+06	3.47825e+07	1.09605e+07	29.7816	36.7216	27.2894	40.9542	34.6888	28.3686	26.9755	35.9479	26.4217	32.7278	28.4696	39.3511	1.23303	1.50074	0.817804	1.33262	1.23867	1.38221	0.579845
H3 K9me3/K14Ac	1.43962e+07	996735	4.31292e+06	330925	6.86308e+07	1.75292e+07	1.11958e+07	1.74878e+06	3.7566e+06	930521	3.73265e+06	2.35788e+06	6.06919	4.99426	4.10576	5.03037	6.40755	7.25055	3.77475	5.90724	3.54669	7.35331	3.05519	8.46537	0.822888	1.2252	1.13156	1.56493	2.07329	2.77082	0.0242062
H3 K9Ac/K14Ac	1.80097e+07	3.55931e+06	3.74062e+06	610753	3.83449e+07	2.159e+07	1.67641e+07	2.44617e+06	5.30415e+06	974939	6.53131e+06	1.668e+06	7.59254	17.8343	3.56096	9.28401	3.57998	8.93019	5.65217	8.26296	5.00777	7.70432	5.34591	5.98853	2.34893	2.60717	2.49448	1.46191	1.53847	1.12021	0.0271635
tot	2.37202e+08	1.99576e+07	1.05045e+08	6.57855e+06	1.07109e+09	2.41764e+08	2.96596e+08	2.9604e+07	1.05918e+08	1.26545e+07	1.22174e+08	2.78532e+07	100	100	100	100	100	100	100	100	100	100	100	100

## Sheet: 8- BC cell lines
Peptides	AUC																				%RA																				%RAs
	Normal																				Normal																				Normal			Tumor
							Triple Negative								Luminal A												Triple Negative								Luminal A									Triple Negative				Luminal A
	MCF10A		HBL100		MCF12		MDA-MB-468		MDA-MB-436		MDA-MD-231		SUM149		T47D		MCF7		MDA-MB-415		MCF10A		HBL100		MCF12		MDA-MB-468		MDA-MB-436		MDA-MD-231		SUM149		T47D		MCF7		MDA-MB-415		MCF10A	HBL100	MCF12	MDA-MB-468	MDA-MB-436	MDA-MD-231	SUM149	T47D	MCF7
	heavy	light	heavy	light	heavy	light	heavy	light	heavy	light	heavy	light	heavy	light	heavy	light	heavy	light	heavy	light	heavy	light	heavy	light	heavy	light	heavy	light	heavy	light	heavy	light	heavy	light	heavy	light	heavy	light	heavy	light
H3-8 unmod	6.47768e+09	5.25881e+08	5.33315e+09	8.9112e+09	1.80589e+08	1.46618e+08	2.60088e+10	1.04483e+10	1.15203e+10	1.1034e+10	2.99566e+10	2.87744e+10	2.11582e+10	8.00658e+09	2.18623e+10	2.22792e+10	2.06572e+10	1.0479e+10	2.19051e+10	1.34839e+10	83.7605	84.5656	84.8464	83.5095	52.7811	59.0562	83.9171	86.4476	79.9624	86.2843	82.0769	85.3612	84.3011	88.7752	82.5421	75.2626	86.4576	86.5321	85.1902	82.9125	1.00961	0.984244	1.11889	1.03015	1.07906	1.04001	1.05307	0.911809	1.00086
H3 K4me1	7.60553e+08	5.76285e+07	6.91079e+08	1.31098e+09	1.52051e+08	9.4129e+07	4.00219e+09	1.268e+09	2.42168e+09	1.35505e+09	5.59969e+09	4.04047e+09	3.10788e+09	7.21279e+08	3.95124e+09	6.6199e+09	2.83762e+09	1.43898e+09	3.27821e+09	2.44467e+09	9.83444	9.26708	10.9945	12.2855	44.4401	37.9142	12.913	10.4912	16.8089	10.5963	15.3423	11.9863	12.3828	7.99739	14.9181	22.363	11.8764	11.8826	12.7491	15.0323	0.942309	1.11742	0.853151	0.812453	0.6304	0.781257	0.645847	1.49905	1.00052
H3 K4me2	6.89749e+06	550188	5.33592e+06	9.9977e+06	38007.2	24881	1.20781e+08	4.28313e+07	3.97415e+07	3.00113e+07	6.71092e+07	6.67103e+07	1.22118e+08	3.11733e+07	1.17831e+08	1.71005e+08	6.81958e+07	3.52888e+07	1.09739e+08	8.2796e+07	0.0891889	0.0884743	0.0848904	0.0936914	0.0111084	0.0100218	0.389699	0.354379	0.275846	0.234684	0.183869	0.1979	0.486555	0.345643	0.444878	0.577682	0.285423	0.291403	0.42678	0.509112	0.991987	1.10367	0.90218	0.909366	0.85078	1.07631	0.710388	1.29852	1.02095
H3 K4ac	4.88439e+08	3.78023e+07	2.5609e+08	4.38707e+08	9.46954e+06	7.49683e+06	8.61684e+08	3.27156e+08	4.25427e+08	3.68893e+08	8.74816e+08	8.27435e+08	7.10166e+08	2.59907e+08	5.54867e+08	5.31874e+08	3.29858e+08	1.56682e+08	4.20116e+08	2.51434e+08	6.31583	6.07889	4.07419	4.11125	2.76768	3.01964	2.78021	2.70684	2.95289	2.8847	2.39687	2.45464	2.82953	2.8818	2.09493	1.79675	1.38057	1.29383	1.63386	1.54607	0.962483	1.0091	1.09104	0.973608	0.976905	1.0241	1.01847	0.857667	0.937173
tot	7.73357e+09	6.21862e+08	6.28566e+09	1.06709e+10	3.42147e+08	2.48269e+08	3.09934e+10	1.20863e+10	1.44071e+10	1.27879e+10	3.64983e+10	3.37091e+10	2.50984e+10	9.01894e+09	2.64862e+10	2.9602e+10	2.38929e+10	1.211e+10	2.57132e+10	1.62628e+10	100	100	100	100	100	100	100	100	100	100	100	100	100	100	100	100	100	100	100	100
H3 K9-17 unmod	1.95193e+09	4.65693e+08	2.43084e+09	6.16534e+09	3.35691e+08	3.37092e+08	2.10553e+10	1.18019e+10	1.03959e+10	9.45467e+09	2.46292e+10	1.961e+10	2.03068e+10	8.85571e+09	2.05009e+10	3.08065e+10	1.68155e+10	1.67922e+10	1.91798e+10	1.20657e+10	10.8241	21.2581	16.5971	20.793	25.0675	28.1856	17.2905	21.0652	17.9497	16.6295	17.9429	15.6356	17.151	18.1379	19.8165	23.9284	18.9834	24.4043	19.9284	18.5491	1.96396	1.25281	1.12439	1.21831	0.926451	0.871407	1.05754	1.2075	1.28556
H3 K9me1	1.6309e+09	2.86558e+08	1.97686e+09	4.42491e+09	1.92843e+08	1.93215e+08	1.88681e+10	8.89252e+09	9.19615e+09	1.03247e+10	2.02019e+10	1.86415e+10	1.45036e+10	8.57726e+09	1.73157e+10	2.09835e+10	1.28478e+10	1.28372e+10	1.55644e+10	7.79774e+09	9.04388	13.0809	13.4974	14.9233	14.4004	16.1555	15.4943	15.8722	15.8783	18.1598	14.7175	14.8634	12.2497	17.5676	16.7376	16.2985	14.5042	18.6565	16.1719	11.9878	1.44638	1.10565	1.12188	1.02439	1.14369	1.00991	1.43413	0.973763	1.28628
H3 K9me2	1.75733e+09	2.28779e+08	4.26127e+08	7.17123e+08	4.966e+07	5.04701e+07	1.5078e+10	5.76437e+09	6.73732e+09	8.26145e+09	1.75049e+10	2.13869e+10	1.87014e+10	8.96969e+09	1.09259e+10	1.26549e+10	1.11003e+10	1.11529e+10	1.00423e+10	5.23403e+09	9.74496	10.4434	2.90947	2.41855	3.70832	4.22001	12.3819	10.2888	11.6328	14.5308	12.7527	17.0523	15.7951	18.3713	10.5611	9.82946	12.5314	16.2086	10.4343	8.04652	1.07167	0.831268	1.13798	0.830956	1.24913	1.33715	1.1631	0.93072	1.29344
H3 K9me3	1.47774e+08	2.54597e+07	8.3784e+07	1.47046e+08	4.86557e+07	4.86177e+07	3.17855e+09	1.46927e+09	1.82254e+09	2.17688e+09	3.82802e+09	6.50845e+09	7.02144e+09	2.76317e+09	1.98745e+09	2.48569e+09	2.06447e+09	2.06447e+09	1.563e+09	1.36384e+09	0.819456	1.1622	0.572052	0.495923	3.63333	4.06513	2.6102	2.6225	3.14683	3.82885	2.7888	5.18936	5.93029	5.6594	1.9211	1.93071	2.33063	3.00032	1.624	2.09669	1.41825	0.86692	1.11884	1.00471	1.21673	1.86079	0.954322	1.005	1.28734
H3 K14Ac	1.57237e+09	2.63399e+08	1.63336e+09	4.03543e+09	1.70508e+08	1.70411e+08	1.09967e+10	7.2903e+09	5.30517e+09	4.61989e+09	1.20035e+10	8.17162e+09	1.04838e+10	3.19701e+09	9.93217e+09	1.52089e+10	8.11491e+09	6.5267e+09	9.34181e+09	1.03504e+10	8.71931	12.0237	11.1521	13.6098	12.7325	14.2488	9.03036	13.0124	9.16002	8.1258	8.7448	6.51544	8.85461	6.54796	9.60058	11.8132	9.16112	9.48533	9.70645	15.9122	1.37898	1.22038	1.11908	1.44096	0.887094	0.745065	0.739497	1.23047	1.03539
H3 K9me1/K14Ace	1.41535e+09	1.6599e+08	1.38107e+09	2.77874e+09	1.20153e+08	1.00146e+08	1.07707e+10	5.23731e+09	5.08937e+09	4.81502e+09	1.0742e+10	7.06376e+09	8.01276e+09	3.02438e+09	9.15496e+09	1.04189e+10	6.61272e+09	4.03597e+09	8.28314e+09	6.78972e+09	7.8486	7.57717	9.4295	9.37149	8.97233	8.37362	8.84484	9.34804	8.78742	8.469	7.8258	5.63212	6.76755	6.19439	8.84932	8.09269	7.46526	5.86552	8.60645	10.4382	0.965417	0.993848	0.933272	1.05689	0.963765	0.719686	0.915308	0.914498	0.785709
H3 K9me2/K14Ac	1.53696e+09	1.03856e+08	2.91054e+08	3.94439e+08	3.89892e+07	2.21043e+07	8.47233e+09	2.68606e+09	3.75731e+09	3.56006e+09	9.34319e+09	7.37079e+09	1.02448e+10	3.37642e+09	5.61346e+09	5.12137e+09	5.79702e+09	2.71121e+09	5.26153e+09	3.93977e+09	8.52295	4.74085	1.98723	1.33028	2.91149	1.84823	6.9574	4.79434	6.48745	6.26169	6.80672	5.87692	8.65269	6.91542	5.42606	3.97792	6.5444	3.94023	5.4669	6.05679	0.556245	0.669413	0.634807	0.6891	0.965201	0.8634	0.799222	0.733114	0.602077
H3 K9me3/K14Ac	1.04118e+08	5.49144e+06			2.41073e+07	1.02187e+07	1.50166e+09	3.33185e+08	8.21531e+08	6.26144e+08	1.69127e+09	2.42458e+09	3.29178e+09	8.73685e+08	8.9405e+08	6.86321e+08	8.47676e+08	3.31255e+08	6.85955e+08	6.37865e+08	0.577368	0.250675	0		1.80019	0.854424	1.23315	0.5947	1.41847	1.10131	1.23213	1.93318	2.78023	1.78944	0.864202	0.533086	0.956962	0.481417	0.712731	0.980619	0.434168		0.474628	0.48226	0.776402	1.56898	0.643631	0.616854	0.503068
K9Ac/K14Ac	1.82885e+08	2.35703e+07	1.37477e+08	3.17051e+08	1.63956e+07	1.54275e+07	8.59623e+08	4.64496e+08	3.84225e+08	2.27924e+08	8.21979e+08	5.32574e+08	7.35054e+08	1.68194e+08	6.43015e+08	7.76696e+08	4.86645e+08	2.46512e+08	6.08255e+08	6.05278e+08	1.01416	1.07595	0.938652	1.06928	1.22433	1.28995	0.705914	0.829076	0.663411	0.400888	0.59883	0.424635	0.620824	0.344487	0.621548	0.603283	0.549386	0.358258	0.631997	0.930522	1.06093	1.13916	1.0536	1.17447	0.604284	0.709108	0.554886	0.970614	0.652107
tot	1.80332e+10	2.19066e+09	1.46462e+10	2.9651e+10	1.33915e+09	1.19597e+09	1.21774e+11	5.60257e+10	5.79166e+10	5.68547e+10	1.37264e+11	1.25419e+11	1.184e+11	4.88244e+10	1.03454e+11	1.28745e+11	8.85799e+10	6.88084e+10	9.62433e+10	6.50472e+10	100	100	100	100	100	100	100	100	100	100	100	100	100	100	100	100	100	100	100	100
H3 K18-26 unmod	1.10805e+10	5.10817e+09	1.0107e+10	1.77636e+10	1.49685e+09	1.42235e+09	7.3587e+10	3.16686e+10	5.2746e+10	5.72898e+10	9.04932e+10	9.52292e+10	4.7351e+10	1.92452e+10	7.26327e+10	7.83115e+10	6.78908e+10	3.493e+10	6.58491e+10	3.79866e+10	66.355	74.791	73.1812	70.9883	70.5148	75.2781	86.8875	77.2857	80.8346	83.2025	79.0801	80.4282	89.3058	81.2356	74.054	75.3515	85.0597	76.5876	79.985	69.9671	1.12714	0.970033	1.06755	0.889492	1.02929	1.01705	0.909634	1.01752	0.900399
H3 K18me1	1.45731e+07	5.30876e+06	2.31647e+07	2.74362e+07	3.1387e+06	2.09411e+06	4.70699e+08	1.85258e+08	6.36524e+08	6.88224e+08	7.17577e+08	8.28574e+08	5.40226e+08	1.8233e+08	7.09808e+08	9.50192e+08	5.71967e+08	3.0208e+08	5.49748e+08	3.39187e+08	0.0872702	0.077728	0.167727	0.109643	0.14786	0.110831	0.555775	0.452113	0.975489	0.999514	0.627076	0.699793	1.01889	0.769631	0.723697	0.914277	0.716611	0.662342	0.667763	0.624745	0.890659	0.653699	0.749568	0.813482	1.02463	1.11596	0.755365	1.26334	0.92427
H3 K18 (23) Ac	5.03092e+09	1.58696e+09	3.43755e+09	6.69734e+09	5.69136e+08	4.33033e+08	8.38364e+09	8.37173e+09	1.04596e+10	1.04626e+10	2.10834e+10	2.08355e+10	4.10409e+09	4.08398e+09	2.31793e+10	2.31486e+10	1.00213e+10	1.00194e+10	1.45683e+10	1.45481e+10	30.1274	23.2355	24.89	26.7644	26.8112	22.9183	9.89894	20.4308	16.0297	15.195	18.4244	17.5971	7.74047	17.2388	23.6329	22.2737	12.5556	21.9687	17.6957	26.796	0.771242	1.07531	0.854803	2.06394	0.94793	0.9551	2.22711	0.942487	1.74971
H3 K18Ac/K23Ac	5.72838e+08	1.29479e+08	2.43215e+08	5.34916e+08	5.36231e+07	3.19838e+07	2.25098e+09	7.50427e+08	1.40963e+09	4.15217e+08	2.13804e+09	1.50952e+09	1.02587e+09	1.79086e+08	1.55894e+09	1.51792e+09	1.33142e+09	3.56362e+08	1.35962e+09	1.41816e+09	3.4304	1.89576	1.76103	2.13767	2.52611	1.69275	2.65784	1.83138	2.16029	0.603023	1.86839	1.27491	1.93482	0.755936	1.58944	1.46054	1.66813	0.78136	1.65149	2.6121	0.552635	1.21388	0.670099	0.68905	0.27914	0.682354	0.390701	0.918904	0.468406
tot	1.66988e+10	6.82992e+09	1.3811e+10	2.50233e+10	2.12275e+09	1.88946e+09	8.46923e+10	4.0976e+10	6.52518e+10	6.88558e+10	1.14432e+11	1.18403e+11	5.30212e+10	2.36906e+10	9.80808e+10	1.03928e+11	7.98155e+10	4.56079e+10	8.23268e+10	5.4292e+10	100	100	100	100	100	100	100	100	100	100	100	100	100	100	100	100	100	100	100	100
H3 K27-36 unmod	1.86274e+07	3.88525e+07	6.5033e+06	3.81267e+07	330359	632466	7.49727e+08	8.63004e+08	4.83438e+08	6.37348e+08	6.98869e+08	9.55113e+08	6.07759e+08	1.29743e+08	5.38956e+08	6.90148e+08	5.13599e+08	3.98758e+08	4.01141e+08	1.26645e+09	11.1916	20.952	3.79786	7.93218	26.1059	30.6392	10.0823	15.5261	12.4395	11.4571	10.5532	10.92	6.96861	2.88306	14.2444	13.8156	15.1508	16.0042	14.0529	30.6509	1.87212	2.08859	1.17365	1.53993	0.921029	1.03476	0.413722	0.969893	1.05633
H3 K27me1	2.01111e+07	3.07361e+07	1.74785e+07	6.23002e+07	479533	840997	1.55905e+09	1.63331e+09	7.32707e+08	6.44839e+08	1.50543e+09	1.91771e+09	7.36377e+08	2.37007e+08	7.53736e+08	1.21077e+09	6.04651e+08	5.68841e+08	5.05179e+08	1.19347e+09	12.083	16.575	10.2072	12.9614	37.8941	40.7413	20.9661	29.3846	18.8535	11.5918	22.7326	21.9256	8.44334	5.26661	19.921	24.2374	17.8368	22.8305	17.6975	28.8847	1.37176	1.26983	1.07514	1.40153	0.614835	0.964502	0.623759	1.21668	1.27997
H3 K36me1	9.37149e+06	1.0557e+07	4.15557e+06	1.25821e+07	118208	128539	5.66026e+08	5.04906e+08	3.61384e+08	9.37009e+08	6.03787e+08	9.80736e+08	2.27196e+08	7.22039e+07	2.22209e+08	1.90033e+08	1.97469e+08	1.1673e+08	1.59566e+08	2.004e+08	5.63051	5.69306	2.42681	2.61769	9.34111	6.22698	7.61192	9.08365	9.29886	16.8439	9.11742	11.213	2.60504	1.60447	5.8729	3.80412	5.82519	4.68497	5.58994	4.85011	1.01111	1.07866	0.666621	1.19334	1.81139	1.22984	0.615909	0.647742	0.804261
H3 K27me2	4.85423e+07	4.02274e+07	7.06294e+07	1.91272e+08	5477.61	23300.5	9.81725e+08	7.69175e+08	3.88432e+08	1.40666e+08	7.50753e+08	1.18072e+09	1.50114e+09	8.20413e+08	4.76087e+08	9.05074e+08	4.15153e+08	4.70576e+08	3.84544e+08	5.88729e+08	29.1648	21.6935	41.2468	39.7938	0.432856	1.12877	13.2022	13.8381	9.99486	2.52864	11.3367	13.4995	17.2121	18.2307	12.5828	18.118	12.2467	18.8866	13.4714	14.2485	0.743823	0.964774	2.60773	1.04816	0.252994	1.19078	1.05918	1.4399	1.54218
H3 K36me2	1.1112e+07	1.23008e+07	1.16087e+07	3.24407e+07	4531.49	97209.3	3.98244e+08	2.64825e+08	1.90895e+08	4.39469e+08	3.43436e+08	4.26785e+08	5.67413e+08	3.26168e+08	1.58398e+08	9.89921e+07	1.44396e+08	7.05211e+07	1.28681e+08	1.34913e+08	6.67625	6.63347	6.77938	6.74922	0.358091	4.70922	5.35559	4.76441	4.91196	7.89999	5.18602	4.87953	6.506	7.24789	4.1864	1.98165	4.25958	2.83037	4.50798	3.26519	0.993593	0.995551		0.889614	1.60832	0.940901	1.11403	0.473354	0.664471
H3 K27me3	3.07881e+06	3.95747e+06	1.30559e+07	5.98679e+07			1.50094e+08	1.32539e+08	6.97686e+07	3.13116e+07	1.092e+08	2.31491e+08	3.34305e+08	2.71235e+08	5.99472e+07	1.46285e+08	5.84305e+07	5.77458e+07	5.11939e+07	7.03635e+07	1.84979	2.13415	7.62452	12.4554			2.01847	2.38449	1.79524	0.562864	1.64897	2.64669	3.83316	6.02722	1.58438	2.92838	1.72366	2.31763	1.79344	1.70295	1.15372	1.6336		1.18134	0.313532	1.60506	1.57239	1.84828	1.3446
H3 K27me2/K36me1	2.1211e+07	1.72937e+07	1.62771e+07	2.94426e+07			7.02003e+08	2.65656e+08	3.92917e+08	3.85783e+08	5.73411e+08	6.35059e+08	1.14955e+09	5.50152e+08	4.3138e+08	6.57385e+08	3.02043e+08	2.07667e+08	3.16242e+08	1.5664e+08	12.7439	9.32596	9.50563	6.12548			9.44054	4.77936	10.1103	6.93493	8.65874	7.26077	13.1808	12.2251	11.4012	13.1597	8.91002	8.33471	11.0787	3.79104	0.7318	0.644406		0.506259	0.68593	0.838548	0.927491	1.15424	0.935431
H3 K27me1/K36me2	1.80859e+07	1.46328e+07	9.62223e+06	1.61877e+07			8.62286e+08	4.09952e+08	5.17719e+08	1.06191e+09	8.96138e+08	9.76666e+08	2.00876e+09	1.2959e+09	3.72706e+08	2.58259e+08	3.62161e+08	1.40864e+08	3.63256e+08	1.64841e+08	10.8663	7.89106	5.61927	3.36782			11.596	7.37535	13.3216	19.0892	13.532	11.1665	23.0325	28.7967	9.85048	5.16989	10.6835	5.65359	12.7257	3.98951	0.726199	0.599334		0.636024	1.43295	0.825186	1.25026	0.524837	0.529191
H3 K27me1/K36me1	1.08839e+07	9.42502e+06	1.2597e+07	2.12943e+07	325593	339841	9.31332e+08	5.01905e+08	5.00695e+08	9.5177e+08	7.94456e+08	9.68542e+08	6.64276e+08	3.15131e+08	5.99888e+08	5.7611e+08	6.02901e+08	3.60567e+08	4.27344e+08	2.91313e+08	6.53919	5.08263	7.35649	4.43023	25.7293	16.4633	12.5246	9.02966	12.8835	17.1092	11.9966	11.0736	7.61664	7.00264	15.8548	11.5327	17.7851	14.4714	14.9708	7.05041	0.777257	0.602221	0.639865	0.720957	1.32799	0.923059	0.919388	0.727394	0.813679
H3 K27me2/K36me2	1.89102e+06	1.38864e+06	6.19474e+06	8.30335e+06	1754.71	1882.86	3.77477e+08	9.38512e+07	1.82244e+08	2.75908e+08	2.06914e+08	2.28558e+08	5.61423e+08	2.05504e+08	1.03212e+08	1.23849e+08	1.25005e+08	4.08798e+07	6.06822e+07	1.4045e+07	1.13615	0.748851	3.61766	1.7275	0.138663	0.0912131	5.07631	1.68846	4.68937	4.95979	3.12448	2.61316	6.43732	4.56656	2.72787	2.47924	3.68754	1.64071	2.12583	0.33992	0.659115	0.477517	0.657806	0.332615	1.05767	0.836349	0.70939	0.908857	0.444934
H3 K27me3/K36me1	1.48777e+06	1.91344e+06	2.60066e+06	6.5107e+06			6.11329e+07	4.34681e+07	3.49432e+07	1.99978e+07	4.90607e+07	8.41352e+07	1.19022e+08	8.73359e+07	3.18904e+07	1.02057e+08	2.62468e+07	2.75328e+07	2.25392e+07	2.16396e+07	0.893874	1.03186	1.51876	1.35454			0.822115	0.782025	0.899134	0.359485	0.740836	0.961938	1.36472	1.94072	0.842852	2.043	0.774259	1.10503	0.789598	0.523726	1.15437	0.891874		0.951235	0.399812	1.29845	1.42207	2.42392	1.42721
H3 K36me3/K27me1	2.03844e+06	4.15085e+06	513018	2.32966e+06			9.69515e+07	7.58092e+07	3.11782e+07	3.68868e+07	9.08869e+07	1.60914e+08	2.44169e+08	1.89385e+08	3.52228e+07	3.64857e+07	3.78627e+07	3.09053e+07	3.41473e+07	2.90468e+07	1.22472	2.23843	0.299597	0.484681			1.3038	1.36387	0.802254	0.663085	1.37243	1.83977	2.79966	4.20839	0.930927	0.730379	1.11692	1.24039	1.19626	0.702996	1.82771	1.61777		1.04607	0.826527	1.34052	1.50318	0.784572	1.11054
tot	1.66441e+08	1.85436e+08	1.71236e+08	4.80658e+08	1.26546e+06	2.06424e+06	7.43605e+09	5.5584e+09	3.88632e+09	5.5629e+09	6.62234e+09	8.74643e+09	8.72138e+09	4.50018e+09	3.78363e+09	4.99544e+09	3.38992e+09	2.49159e+09	2.85452e+09	4.13186e+09	100	100	100	100	100	100	100	100	100	100	100	100	100	100	100	100	100	100	100	100
H3 73-83 unmod	5.18597e+09	4.8787e+09	6.26125e+09	1.22542e+10	3.87212e+08	3.81697e+08	5.40798e+10	2.25819e+10	4.88169e+10	4.96408e+10	5.46882e+10	5.48727e+10	7.14948e+09	2.77154e+09	4.90706e+10	5.71621e+10	5.82899e+10	3.26923e+10	3.97562e+10	2.77288e+10	82.7537	82.4815	82.3891	84.7953	87.4236	87.3856	85.3701	85.7296	85.1257	85.4868	83.5921	81.9835	90.9812	86.9131	87.2288	87.2398	87.9532	87.4848	87.7011	90.0783	0.996711	1.02921	0.999565	1.00421	1.00424	0.980756	0.955286	1.00013	0.994675
H3 K79me1	7.5191e+08	7.12177e+08	1.10028e+09	1.76136e+09	3.97627e+07	3.89601e+07	7.35754e+09	2.92116e+09	6.71986e+09	6.56987e+09	8.86616e+09	1.01126e+10	3.50135e+08	1.99498e+08	5.91906e+09	6.88945e+09	6.9026e+09	3.95096e+09	4.85059e+09	2.58461e+09	11.9984	12.0404	14.4781	12.1881	8.9775	8.91952	11.6146	11.0899	11.7179	11.314	13.5521	15.1089	4.45566	6.25609	10.5218	10.5145	10.4153	10.5728	10.7003	8.39621	1.0035	0.841832	0.993542	0.954824	0.96553	1.11488	1.40408	0.999307	1.01512
H3 K79me2	2.11443e+07	2.56125e+07	4.20184e+07	3.96948e+07	1.31491e+06	1.31493e+06	7.01185e+08	3.16434e+08	5.88083e+08	6.34329e+08	6.40231e+08	7.40658e+08	1.51424e+08	1.39664e+08	4.62599e+08	5.11888e+08	5.10385e+08	4.1549e+08	2.52138e+08	1.30777e+08	0.337405	0.433017	0.552902	0.274677	0.296877	0.30104	1.10689	1.20131	1.02549	1.09238	0.978606	1.10659	1.92695	4.37973	0.822325	0.781234	0.770116	1.11186	0.55621	0.424835	1.28338	0.496792	1.01402	1.0853	1.06523	1.13078	2.27287	0.950031	1.44375
H3 K79ac	3.0773e+08	2.98412e+08	1.96067e+08	3.96241e+08	1.46251e+07	1.48242e+07	1.20895e+09	5.21329e+08	1.22197e+09	1.22338e+09	1.22813e+09	1.20545e+09	2.07155e+08	7.81618e+07	8.02783e+08	9.59509e+08	5.70886e+08	3.1036e+08	4.72515e+08	3.38812e+08	4.91052	5.04509	2.57997	2.74188	3.302	3.39385	1.90844	1.97917	2.13084	2.10679	1.87723	1.80103	2.63616	2.45108	1.42704	1.46439	0.861405	0.830526	1.04236	1.10065	1.02741	1.06276	1.02782	1.03706	0.988715	0.95941	0.929793	1.02617	0.964153
tot	6.26675e+09	5.9149e+09	7.59961e+09	1.44514e+10	4.42915e+08	4.36796e+08	6.33474e+10	2.63408e+10	5.73468e+10	5.80684e+10	6.54228e+10	6.69314e+10	7.8582e+09	3.18887e+09	5.6255e+10	6.5523e+10	6.62738e+10	3.73691e+10	4.53314e+10	3.0783e+10	100	100	100	100	100	100	100	100	100	100	100	100	100	100	100	100	100	100	100	100
H4 20-35 unmod	2.251e+07	6.93248e+07	8.48442e+06	1.65822e+08	1.07444e+08	2.74071e+07	5.51723e+07	5.83867e+07	2.81818e+07	3.3083e+07	2.99099e+07	1.52723e+08	2.06301e+07	1.50559e+07	4.57719e+07	1.10481e+08	7.6012e+07	1.78457e+08	4.24016e+07	1.00936e+08	19.4532	22.6792	13.4734	17.5544	7.41202	9.51051	6.30374	6.91138	6.29417	7.10158	6.00644	10.3031	5.93503	3.42207	6.12906	5.67711	6.10776	9.02892	6.6317	8.89299	1.16583	1.3029	1.28312	1.09639	1.12828	1.71534	0.576588	0.926261	1.47827
H4 K20me1	1.04222e+07	4.08377e+07	3.63987e+06	8.25565e+07	9.72317e+07	2.33339e+07	4.56927e+07	3.84741e+07	2.60938e+07	4.61436e+07	2.49826e+07	2.73014e+08	1.76933e+07	2.40701e+07	4.166e+07	1.05087e+08	7.51287e+07	1.34176e+08	4.03673e+07	9.07714e+07	9.00689	13.3598	5.78016	8.73969	6.7075	8.09708	5.22064	4.55428	5.82783	9.90515	5.01694	18.4182	5.09017	5.47089	5.57845	5.39995	6.03679	6.78852	6.31354	7.99739	1.48329	1.51201	1.20717	0.87236	1.69963	3.67121	1.0748	0.968001	1.12452
H4 K20me2	8.2225e+07	1.92252e+08	4.98827e+07	6.81216e+08	1.24492e+09	2.37436e+08	7.54109e+08	7.38567e+08	3.86626e+08	3.8481e+08	4.367e+08	1.05554e+09	3.0347e+08	3.99796e+08	6.47356e+08	1.70437e+09	1.06932e+09	1.63579e+09	5.45362e+08	9.29136e+08	71.0591	62.894	79.2144	72.1157	85.8805	82.3924	86.1612	87.426	86.35	82.6031	87.697	71.209	87.3048	90.8696	86.6838	87.5794	85.9225	82.7617	85.2958	81.8613	0.885094	0.910387	0.959385	1.01468	0.956609	0.811989	1.04083	1.01033	0.963213
H4 K20me3	556314	3.26153e+06	964797	1.5021e+07			2.02568e+07	9.3629e+06	6.84169e+06	1.81743e+06	6.37195e+06	1.03308e+06	5.80488e+06	1.04455e+06	1.20136e+07	2.61456e+07	2.40559e+07	2.80843e+07	1.12461e+07	1.41684e+07	0.480768	1.06699	1.53211	1.59017	0	0	2.31446	1.10831	1.52804	0.390129	1.2796	0.0696942	1.67	0.237417	1.60867	1.3435	1.93295	1.42091	1.75891	1.24831	2.21934	1.03789		0.478864	0.255314	0.0544656	0.142166	0.83516	0.735096
tot	1.15713e+08	3.05676e+08	6.29718e+07	9.44616e+08	1.4496e+09	2.88177e+08	8.75231e+08	8.44791e+08	4.47744e+08	4.65854e+08	4.97964e+08	1.48231e+09	3.47598e+08	4.39967e+08	7.46801e+08	1.94608e+09	1.24451e+09	1.97651e+09	6.39377e+08	1.13501e+09	100	100	100	100	100	100	100	100	100	100	100	100	100	100	100	100	100	100	100	100
H4 4-17 unmod	2.09569e+07	6.43929e+07	1.63002e+06	2.50874e+07	4.33519e+07	1.23753e+07	3.31401e+08	2.82728e+08	1.99391e+08	1.99106e+08	2.59883e+08	8.00835e+08	1.10826e+09	1.3118e+09	1.54728e+08	3.01574e+08	6.3895e+08	8.05456e+08	1.52229e+08	2.45996e+08	22.1752	24.7569	6.22794	4.63039	8.39471	7.89445	34.3717	32.6565	40.0345	44.7152	41.7409	55.3344	48.7772	48.0913	26.7461	22.4545	48.3915	42.3435	30.3274	29.9255	1.11642	0.743487	0.940407	0.950097	1.11692	1.32566	0.985938	0.839543	0.875019
H4 K16ac	2.84812e+07	6.99211e+07	9.35275e+06	1.78775e+08	2.12429e+08	6.81591e+07	3.67599e+08	3.86356e+08	1.91526e+08	2.02546e+08	2.65114e+08	4.81893e+08	6.82097e+08	1.09279e+09	2.27468e+08	7.22599e+08	3.99459e+08	8.21401e+08	1.89784e+08	3.25972e+08	30.1369	26.8823	35.7347	32.9966	41.135	43.4801	38.126	44.626	38.4554	45.4878	42.5812	33.2968	30.0208	40.0623	39.3199	53.803	30.2534	43.1817	37.8092	39.6546	0.892005	0.923377	1.05701	1.17049	1.18287	0.78196	1.33448	1.36834	1.42734
H4 K5ac/K16ac	1.40589e+06	4.24277e+06	296685	1.51371e+07			1.31772e+07	7.9748e+06	5.30046e+06	1.79847e+06	6.57691e+06	6.43064e+06	3.29175e+07	2.16193e+07	7.31443e+06	2.08286e+07	1.85094e+07	1.8877e+07	6.1894e+06	1.6143e+07	1.48762	1.6312	1.13356	2.79386			1.36669	0.921129	1.06425	0.403901	1.05635	0.44433	1.44879	0.792577	1.26436	1.55085	1.40183	0.992381	1.23307	1.96381	1.09652	2.46467		0.673984	0.379518	0.420629	0.547063	1.22659	0.707921
H4 K8ac/K16ac	5.89747e+06	1.25532e+07	1.82831e+06	3.14984e+07			3.09026e+07	2.31277e+07	1.70941e+07	6.76393e+06	1.32141e+07	1.46955e+07	8.00883e+07	7.05932e+07	2.23568e+07	6.00714e+07	4.46455e+07	3.91019e+07	1.87332e+07	2.94422e+07	6.24032	4.82626	6.98556	5.81368			3.2051	2.67137	3.43223	1.51904	2.12237	1.0154	3.52489	2.58799	3.86457	4.47277	3.38127	2.05562	3.73208	3.58166	0.7734	0.832243		0.833474	0.442583	0.478426	0.734203	1.15738	0.607944
H4 K12ac/K16ac	8.88598e+06	3.24334e+07	2.84808e+06	5.89337e+07	4.72694e+06	126847	5.40904e+07	4.50885e+07	2.48074e+07	1.25347e+07	2.50979e+07	3.55681e+07	1.51886e+08	1.13783e+08	3.29521e+07	8.72542e+07	6.39503e+07	1.09603e+08	2.31369e+07	5.0042e+07	9.40256	12.4695	10.8819	10.8774	0.915331	0.0809181	5.61006	5.20794	4.98092	2.81504	4.03109	2.4576	6.6849	4.17135	5.69606	6.49674	4.84333	5.76193	4.60939	6.08763	1.32618	0.999594	0.0884031	0.928321	0.565163	0.609663	0.623995	1.14057	1.18966
H4 K5ac/K12ac				6.36412e+06	4.2987e+06	519198	3.39878e+06	2.01406e+06			1.33877e+06	5.17112e+06			1.55554e+06	1.54373e+06	5.2798e+06	4.03269e+06	1.93273e+06	4.12801e+06				1.17463	0.832406	0.331207	0.35251	0.232634			0.215026	0.357302			0.268889	0.114942	0.399871	0.212002	0.385043	0.502175			0.397891	0.659935		1.66167		0.427472	0.530175
H4 K8ac/K12ac					1.20096e+07	2.47137e+06	1.30841e+07	8.64279e+06	4.96756e+06	3.77078e+06	4.67965e+06	2.08394e+07	1.19735e+07	7.08721e+06	3.15982e+06	4.2992e+06	9.21264e+06	8.06933e+06	3.24647e+06	5.66928e+06					2.32555	1.57654	1.35704	0.998285	0.997406	0.846842	0.75162	1.43992	0.526986	0.259821	0.546203	0.320108	0.697728	0.424211	0.646769	0.68967			0.677921	0.735633	0.849045	1.91575	0.493032	0.586061	0.607989
H4 K5ac/K8ac/K16ac	1.79621e+06	4.39622e+06	1.27232e+06	5.54443e+07	3.30176e+07	6.92716e+06	1.23182e+07	7.55813e+06	3.96105e+06	555211	2.40814e+06	3.72606e+06	1.85595e+07	9.023e+06	4.58808e+06	8.75999e+06	8.7273e+06	3.72612e+06	4.00673e+06	6.56778e+06	1.90063	1.6902	4.86125	10.2334	6.39358	4.41898	1.2776	0.873001	0.795316	0.124689	0.386783	0.257455	0.816854	0.330788	0.793091	0.652248	0.660971	0.195885	0.798231	0.798973	0.889281	2.1051	0.691159	0.683313	0.15678	0.665632	0.404954	0.822412	0.29636
H4 K5ac/K12ac/K16ac	3.56472e+06	1.11582e+07	2.35305e+06	4.80887e+07	6.89779e+07	2.13794e+07	1.0422e+07	6.18658e+06	4.63625e+06	736952	2.61921e+06	2.56654e+06	1.99781e+07	7.57991e+06	5.19876e+06	1.18831e+07	1.37939e+07	1.12405e+07	5.01686e+06	2.02775e+07	3.77195	4.28996	8.99044	8.87576	13.357	13.6383	1.08093	0.71458	0.930884	0.165505	0.420683	0.177337	0.87929	0.277884	0.898652	0.884789	1.0447	0.590921	0.999469	2.46677	1.13733	0.987244	1.02106	0.661079	0.177793	0.421547	0.316032	0.984573	0.565638
H4 K8ac/K12ac/K16ac	4.98164e+06	1.44493e+07			1.24489e+07	973383	3.66954e+07	2.5788e+07	2.1319e+07	8.33228e+06	1.74246e+07	2.93749e+07	7.4649e+07	4.22668e+07	2.33266e+07	4.21113e+07	3.09357e+07	3.39404e+07	1.58979e+07	2.63956e+07	5.27124	5.55525			2.41062	0.620941	3.80592	2.97864	4.28052	1.87127	2.79865	2.02969	3.2855	1.54952	4.03222	3.13551	2.34294	1.78427	3.16721	3.21104	1.05388		0.257586	0.782635	0.437158	0.725237	0.471625	0.777614	0.761552
H4 4-17 tetra-ac	1.8536e+07	4.6554e+07	6.59153e+06	1.22469e+08	1.25158e+08	4.38276e+07	9.1079e+07	7.02993e+07	2.50449e+07	9.13131e+06	2.42526e+07	4.61649e+07	9.16722e+07	5.11848e+07	9.58583e+07	8.21205e+07	8.69137e+07	4.67475e+07	8.17783e+07	9.1394e+07	19.6136	17.8984	25.1847	22.6042	24.2358	27.9585	9.44639	8.11992	5.02861	2.05071	3.89532	3.1898	4.03473	1.87646	16.57	6.1145	6.58249	2.45755	16.2921	11.1181	0.912554	0.897539	1.15361	0.859579	0.407809	0.818882	0.465078	0.369011	0.373347
tot	9.45059e+07	2.60101e+08	2.61727e+07	5.41798e+08	5.16419e+08	1.56759e+08	9.64167e+08	8.65764e+08	4.98048e+08	4.45275e+08	6.22608e+08	1.44727e+09	2.27208e+09	2.72773e+09	5.78506e+08	1.34305e+09	1.32038e+09	1.9022e+09	5.01952e+08	8.22027e+08	100	100	100	100	100	100	100	100	100	100	100	100	100	100	100	100	100	100	100	100
																																										peptide that could not be quantified due to a missing value in the heavy channel
	Data from Noberini et al., NAR, 2018
[truncated: 3 more columns]

## Sheet: 9- PC cell lines
Peptide	AUC														%RA														L/H ratio							t test p value
	normal								tumor						normal								tumor						normal				tumor
	PZ-HPV-7		RWPE1		WPE1-NA22		CA-HPV10		DU-145		LnCaP		PC3		PZ-HPV-7		RWPE1		WPE1-NA22		CA-HPV10		DU-145		LnCaP		PC3		PZ-HPV-7	RWPE1	WPE1-NA22	CA-HPV10	DU-145	LnCaP	PC3
	heavy	light	heavy	light	heavy	light	heavy	light	heavy	light	heavy	light	heavy	light	heavy	light	heavy	light	heavy	light	heavy	light	heavy	light	heavy	light	heavy	light
H3 9-17 unmod	30027860000	36507480000	32217380000	57668400000	21478250000	13592190000	34128790000	32626200000	28749290000	54208810000	23788220000	63263610000	26682010000	44291060000	15.562	21.2926	15.7614	18.0442	20.0907	30.4608	15.0522	26.4031	16.4451	19.7815	17.1139	16.3027	17.3091	23.2094	1.36824	1.14484	1.51617	1.75411	1.20288	0.952597	1.34088	0.815877
H3 K9me1	21945090000	26123200000	24680790000	57968170000	13246580000	8424370000	24689780000	19288470000	20691460000	46137080000	16096230000	49314230000	18979490000	37161120000	11.3731	15.236	12.0743	18.138	12.3908	18.8794	10.8892	15.6094	11.8359	16.836	11.5801	12.708	12.3123	19.4731	1.33966	1.5022	1.52367	1.43348	1.42246	1.0974	1.5816	0.584831
H3 K9me2	35630230000	30582400000	37199030000	68647870000	15348310000	6981725000	42393560000	24463810000	31937410000	59668880000	26833150000	73697610000	28970820000	47352670000	18.4654	17.8368	18.1985	21.4796	14.3567	15.6464	18.6972	19.7976	18.2687	21.774	19.3045	18.9915	18.7939	24.8137	0.965958	1.1803	1.08983	1.05885	1.19187	0.983782	1.32031	0.59785
H3 K9me3	19330250000	21314140000	20838970000	39442040000	8127020000	4998648000	23458680000	12436510000	18382440000	55167510000	14791200000	30143770000	15245280000	20918650000	10.0179	12.4312	10.1948	12.3412	7.60198	11.2022	10.3462	10.0644	10.5151	20.1313	10.6412	7.76788	9.88989	10.9618	1.2409	1.21054	1.47359	0.972759	1.91453	0.729981	1.10838	0.536317
H3 K14Ac	24361350000	20294290000	25176080000	26524140000	17339920000	4575859000	28061530000	13982990000	21660580000	19537830000	16734530000	51937490000	18809580000	14119950000	12.6253	11.8364	12.3166	8.29929	16.2197	10.2547	12.3762	11.3159	12.3902	7.12961	12.0393	13.384	12.2021	7.39913	0.937514	0.673829	0.63224	0.914322	0.575423	1.11169	0.60638	0.836246
H3 K9me1/K14Ac	18993890000	14169950000	21071000000	27267960000	11875120000	2881862000	22112970000	8181504000	16654400000	14710560000	12404560000	41952810000	14920360000	11465820000	9.84361	8.26446	10.3083	8.53203	11.1079	6.45839	9.7527	6.62096	9.52659	5.36808	8.92419	10.811	9.67911	6.00831	0.839576	0.827683	0.581422	0.678885	0.563483	1.21143	0.62075	0.968575
H3 K9me2/K14Ac	28262200000	13911500000	28707350000	28502320000	12707560000	1823706000	34905850000	8551475000	24098520000	14586690000	19004180000	54436200000	20624170000	11111220000	14.6469	8.11372	14.0442	8.91825	11.8866	4.08701	15.3949	6.92037	13.7847	5.32287	13.6721	14.0279	13.3793	5.82249	0.553954	0.635014	0.343834	0.449524	0.386142	1.02602	0.435187	0.841431
H3 K9me3/K14Ac	11532010000	5707556000	11845980000	10503170000	5073082000	895454800	14006260000	2529273000	10373100000	8282084000	7776364000	15504140000	8166484000	3211313000	5.97648	3.32886	5.79528	3.2864	4.74534	2.00676	6.17732	2.04684	5.93358	3.02224	5.59454	3.99533	5.29775	1.68279	0.556994	0.567082	0.422891	0.331348	0.509345	0.714148	0.317643	0.574069
H3 K9Ac/K14Ac	2873651000	2846016000	2670908000	3071233000	1710832000	448148100	2979523000	1509456000	2272951000	1738445000	1570834000	7806857000	1751914000	1200874000	1.48927	1.65991	1.30666	0.960976	1.6003	1.00432	1.31409	1.22154	1.30017	0.634381	1.1301	2.01178	1.1365	0.629281	1.11457	0.735445	0.627582	0.929574	0.487924	1.78018	0.553702	0.959104
tot	192956531000	171456532000	204407488000	319595303000	106906674000	44621962900	226736943000	123569688000	174820151000	274037889000	138999268000	388056717000	154150108000	190832677000	100	100	100	100	100	100	100	100	100	100	100	100	100	100	1	1	1	1	1	1	1

[truncated: 1 more sheets: 10- mouse GBM cell lines]
