# Supplementary material for: Profiling of Epigenetic Features in Clinical Samples Reveals Novel Widespread Changes in Cancer
Source: Cancers (Basel). 2019 May 24;11(5):723. doi: 10.3390/cancers11050723 (PMC6562406; doi:10.3390/cancers11050723)
Supplement: Supplementary file 1 [file cancers-11-00723-s001.zip › cancers-484721-supplementary/Dataset S2- cell cycle revised.xlsx]

## Sheet: data
Peptide	AUC
	MDA-MB-231																		MCF7																		MCF10A
	untreated						thymidine						nocodazole						untreated						thymidine						nocodazole						untreated						thymidine						nocodazole
	repl 1		repl 2		repl 3		repl 1		repl 2		repl 3		repl 1		repl 2		repl 3		repl 1		repl 2		repl 3		repl 1		repl 2		repl 3		repl 1		repl 2		repl 3		repl 1		repl 2		repl 3		repl 1		repl 2		repl 3		repl 1
	heavy	light	heavy	light	heavy	light	heavy	light	heavy	light	heavy	light	heavy	light	heavy	light	heavy	light	heavy	light	heavy	light	heavy	light	heavy	light	heavy	light	heavy	light	heavy	light	heavy	light	heavy	light	heavy	light	heavy	light	heavy	light	heavy	light	heavy	light	heavy	light	heavy
H3 3-8 unmod	1.02723e+10	3.70812e+09	1.88446e+10	6.58031e+09	2.07282e+10	2.0728e+10	1.37637e+10	5.12324e+09	1.75446e+10	7.17942e+09	3.11854e+10	2.63597e+10	80400000000	20100000000	108000000000	32800000000	3.44631e+10	1.91006e+10	42300000000	16000000000	115000000000	51300000000	4.02221e+10	2.91803e+10	1.59588e+10	8.04043e+09	83500000000	36300000000	2.92794e+10	1.98581e+10	9.48016e+09	4.20158e+09	105000000000	4.19505e+09	2.86841e+10	9.54299e+09	1.71654e+10	6.52358e+09	1.06835e+10	3.52726e+09	1.57218e+10	1.1533e+10	1.19598e+10	2.68268e+09	1.43825e+10	2.16085e+09	2.27213e+10	1.1576e+10	9.59077e+09
H3 K4me1	1.41611e+09	5.73181e+08	2.26581e+09	8.99562e+08	2.32866e+09	2.75919e+09	1.6643e+09	8.93756e+08	2.24497e+09	1.30614e+09	3.95614e+09	4.89224e+09	9130000000	2990000000	12400000000	5010000000	4.05239e+09	3.19731e+09	5980000000	2780000000	11800000000	6800000000	5.23285e+09	4.85732e+09	1.73083e+09	1.23327e+09	8620000000	5480000000	3.34486e+09	3.31448e+09	1.31885e+09	7.55322e+08	11900000000	8.04099e+08	4.00567e+09	1.80651e+09	1.83627e+09	8.31569e+08	1.37215e+09	5.39796e+08	2.10335e+09	2.02326e+09	1.48202e+09	5.2412e+08	2.10531e+09	4.76023e+08	2.74294e+09	2.27716e+09	1.09215e+09
H3 K4me2	990657	298283	1.95331e+06	715471	165341	213390	1.45288e+06	730239	1.38781e+06	754676	439952	536529	9600000	2510000	15400000	5660000	545141	414390	7620000	2690000	14600000	6380000	484719	327686	1.41722e+06	744533	9590000	3550000	607251	424274	1.1154e+06	458334	10400000	414346	327182	117007	2.17476e+06	936334	1.70294e+06	590841	347196	141543	1.73431e+06	407002	2.32393e+06	380374	448796	195661	1.83983e+06
H3 K4ac	4.64703e+08	1.66887e+08	8.47996e+08	2.92166e+08	1.55943e+09	1.57715e+09	6.26039e+08	2.33425e+08	1.04359e+09	4.24566e+08	1.89929e+09	1.59806e+09	3840000000	1050000000	6980000000	2260000000	2.06688e+09	1.19327e+09	1830000000	683000000	6610000000	3120000000	2.16271e+09	1.5614e+09	9.24478e+08	4.57522e+08	3990000000	1840000000	1.82593e+09	1.24247e+09	4.12667e+08	1.86797e+08	4780000000	2.28688e+08	2.19364e+09	7.35439e+08	1.00898e+09	3.8585e+08	6.56563e+08	2.18306e+08	8.86507e+08	6.56629e+08	5.38935e+08	1.18636e+08	7.87445e+08	1.12084e+08	1.5284e+09	7.89703e+08	4.04381e+08
tot	1.21541e+10	4.44858e+09	2.19611e+10	7.7731e+09	2.46165e+10	2.50646e+10	1.60555e+10	6.25143e+09	2.08351e+10	8.91127e+09	3.70414e+10	3.28507e+10	93379600000	24143218000	127401620000	40077260000	4.05831e+10	2.34917e+10	50120380000	19466810000	133429670000	61229410000	4.76183e+10	3.55995e+10	1.86162e+10	9.7324e+09	96122600000	43625540000	3.44508e+10	2.44156e+10	1.12132e+10	5.14436e+09	121693780000	5.22848e+09	3.48838e+10	1.20851e+10	2.00138e+10	7.74219e+09	1.27146e+10	4.28617e+09	1.8712e+10	1.42131e+10	1.39832e+10	3.32595e+09	1.72785e+10	2.74943e+09	2.69931e+10	1.46431e+10	1.10898e+10
H3 9-17 unmod	21600000000	4770000000	33800000000	6800000000	5.36194e+09	3.12268e+09	5.21993e+09	7.67778e+08	6.01525e+09	9.32946e+08	8.36114e+09	2.62952e+09	29900000000	3750000000	6.41856e+09	8.87193e+08	9.06707e+09	2.72297e+09	22600000000	9420000000	37900000000	18900000000	9.67105e+09	8.49366e+09	31200000000	12900000000	30200000000	11600000000	7.19173e+09	4.26562e+09	25300000000	9980000000	23500000000	9720000000	7.17189e+09	2.32499e+09	36900000000	13700000000	22900000000	7650000000	4.11232e+09	3.06185e+09	26700000000	4420000000	31100000000	3500000000	5.36924e+09	2.07762e+09	19300000000
H3 K9me1	14700000000	4960000000	21400000000	6780000000	3.35111e+09	3.3039e+09	3.31123e+09	8.82276e+08	3.92028e+09	1.1252e+09	5.71602e+09	3.4449e+09	17700000000	3710000000	4.03052e+09	9.14043e+08	6.24545e+09	3.57415e+09	12600000000	5830000000	24300000000	12800000000	6.73878e+09	6.27843e+09	20500000000	11400000000	17100000000	8360000000	4.99217e+09	3.94945e+09	13700000000	7670000000	14900000000	7980000000	4.57573e+09	1.93524e+09	20600000000	8160000000	14100000000	4760000000	2.59405e+09	1.95112e+09	15800000000	3790000000	21300000000	3180000000	3.2036e+09	1.79172e+09	10200000000
H3 K9me2	13800000000	7670000000	22500000000	12200000000	1.38911e+08	3.60443e+08	9.3349e+08	5.34506e+08	1.43027e+09	9.17984e+08	1.28346e+09	1.86399e+09	10900000000	3960000000	1.31748e+09	5.21778e+08	1.45344e+09	1.66197e+09	8000000000	4010000000	20600000000	11900000000	1.98716e+09	2.03857e+09	16100000000	12900000000	10900000000	7870000000	8.90987e+08	1.11934e+09	10500000000	7430000000	14900000000	10400000000	1.1009e+09	5.92264e+08	17500000000	6340000000	8510000000	2590000000	5.05442e+08	3.54269e+08	10300000000	3120000000	16800000000	3110000000	5.39862e+08	4.05554e+08	5990000000
H3 K9me3	5720000000	5030000000	9600000000	8210000000	3.28955e+08	9.37636e+08	4.37208e+08	6.15926e+08	6.91333e+08	1.06949e+09	8.659e+08	2.84593e+09	4590000000	1660000000	6.25972e+08	2.53188e+08	8.60528e+08	1.0177e+09	3420000000	2130000000	8290000000	6520000000	1.13166e+09	1.57815e+09	6940000000	8400000000	4540000000	5350000000	6.10239e+08	1.07727e+09	4550000000	3420000000	6170000000	4980000000	5.86186e+08	3.73143e+08	7380000000	5500000000	3590000000	2440000000	2.73135e+08	4.45256e+08	4320000000	2460000000	7090000000	2680000000	3.74925e+08	5.32753e+08	2550000000
H3 K14Ac	16000000000	2420000000	24900000000	3590000000	4.11179e+09	1.75222e+09	3.77164e+09	3.72159e+08	4.69308e+09	5.12539e+08	6.11835e+09	1.47167e+09	22200000000	1020000000	5.03889e+09	2.89387e+08	6.30881e+09	7.3705e+08	17000000000	4590000000	25500000000	8230000000	6.88314e+09	3.22109e+09	21700000000	4290000000	21500000000	3550000000	5.37865e+09	1.69437e+09	17600000000	3590000000	16900000000	3600000000	5.48246e+09	9.68809e+08	24300000000	8790000000	18000000000	5470000000	2.93542e+09	2.25126e+09	19100000000	2240000000	22500000000	1780000000	4.10131e+09	1.18029e+09	14000000000
H3 K9me1/K14Ac	10200000000	2410000000	14500000000	3230000000	2.46114e+09	1.71284e+09	2.2091e+09	3.81624e+08	2.76459e+09	5.32847e+08	4.00525e+09	1.68623e+09	12600000000	882000000	2.95482e+09	2.59558e+08	4.17603e+09	8.00521e+08	9010000000	2690000000	16500000000	6120000000	4.64309e+09	2.37508e+09	13500000000	3810000000	11700000000	2880000000	3.51326e+09	1.52786e+09	9570000000	2680000000	10100000000	2960000000	3.44645e+09	8.1812e+08	13100000000	5240000000	10200000000	3480000000	1.78337e+09	1.46962e+09	10900000000	1900000000	14600000000	1680000000	2.40498e+09	1.06907e+09	6700000000
H3 K9me2/K14Ac	8340000000	3130000000	13800000000	4910000000	1.84969e+08	2.15528e+08	5.16409e+08	1.94043e+08	8.70445e+08	3.5817e+08	8.70505e+08	8.04919e+08	6500000000	707000000	7.95976e+08	1.05788e+08	9.04203e+08	2.95789e+08	4840000000	1570000000	11700000000	4620000000	1.2118e+09	6.71413e+08	8930000000	3450000000	6500000000	2280000000	7.03373e+08	4.37411e+08	6020000000	2080000000	8740000000	3200000000	7.02725e+08	1.97796e+08	9380000000	3440000000	5270000000	1690000000	3.13571e+08	2.33382e+08	5960000000	1380000000	9810000000	1540000000	3.59872e+08	2.17817e+08	3410000000
H3 K9me3/K14Ac	1980000000	1790000000	3390000000	2880000000	1.21642e+08	3.44678e+08	1.44592e+08	1.95333e+08	2.45885e+08	3.61725e+08	3.05084e+08	1.00552e+09	1570000000	349000000	2.30304e+08	5.95726e+07	2.96336e+08	1.92366e+08	1190000000	613000000	2840000000	1870000000	3.89632e+08	3.72249e+08	2240000000	1860000000	1610000000	1240000000	2.41536e+08	2.91749e+08	1510000000	818000000	2160000000	1260000000	2.2653e+08	8.35776e+07	2310000000	1500000000	1360000000	757000000	9.55977e+07	1.16321e+08	1420000000	650000000	2510000000	776000000	1.35505e+08	1.39265e+08	835000000
H3 K9Ac/K14Ac	2000000000	273000000	3140000000	449000000	5.29367e+08	2.45372e+08	4.30016e+08	4.59316e+07	6.23579e+08	7.33301e+07	7.48182e+08	2.29773e+08	2720000000	101000000	6.71808e+08	2.74805e+07	7.26169e+08	6.96629e+07	1940000000	355000000	3110000000	682000000	8.13441e+08	2.98935e+08	2540000000	373000000	2570000000	286000000	6.86499e+08	1.6289e+08	1830000000	243000000	2110000000	307000000	7.30695e+08	1.06527e+08	2820000000	691000000	2520000000	459000000	3.44326e+08	1.83843e+08	2190000000	173000000	2700000000	170000000	5.16093e+08	1.15543e+08	1620000000
tot	94340000000	32453000000	147030000000	49049000000	1.65898e+10	1.19953e+10	1.69736e+10	3.98958e+09	2.12547e+10	5.88423e+09	2.82739e+10	1.59824e+10	108680000000	16139000000	2.20843e+10	3.31799e+09	3.0038e+10	1.10722e+10	80600000000	31208000000	150740000000	71642000000	3.34698e+10	2.53276e+10	123650000000	59383000000	106620000000	43416000000	2.42084e+10	1.4526e+10	90580000000	37911000000	99480000000	44407000000	2.40236e+10	7.40046e+09	134290000000	53361000000	86450000000	29296000000	1.29572e+10	1.00669e+10	96690000000	20133000000	128410000000	18416000000	1.70054e+10	7.52964e+09	64605000000
H3 18-26 unmod	65400000000	26200000000	98800000000	38600000000	1.44399e+10	1.67145e+10	75200000000	32300000000	91500000000	43500000000	2.23247e+10	2.17939e+10	71400000000	24100000000	104000000000	42700000000	2.45043e+10	1.85755e+10	50900000000	21600000000	109000000000	55000000000	2.64312e+10	2.27326e+10	90000000000	51600000000	73300000000	39300000000	2.07111e+10	1.70401e+10	62900000000	33400000000	74400000000	41100000000	1.8596e+10	7.79047e+09	91000000000	37800000000	67700000000	25300000000	1.16343e+10	1.0011e+10	68200000000	18200000000	103000000000	18000000000	1.77424e+10	1.13057e+10	51400000000
H3 K18me1	150000000	109000000	196000000	145000000	2.86425e+07	7.11308e+07	164000000	171000000	190000000	243000000	6.56339e+07	1.77277e+08	145000000	104000000	177000000	170000000	6.33002e+07	1.07134e+08	104000000	54300000	214000000	148000000	7.90805e+07	9.60536e+07	188000000	210000000	124000000	151000000	6.9533e+07	1.27524e+08	143000000	126000000	153000000	151000000	3.6527e+07	3.34204e+07	221000000	118000000	114000000	54300000	2.34271e+07	3.19865e+07	158000000	77200000	213000000	65500000	3.28168e+07	4.77174e+07	89100000
H3 K18 (23) Ac	32400000000	8350000000	47200000000	11800000000	7.41381e+09	5.58998e+09	36500000000	9210000000	46300000000	13200000000	1.08637e+10	6.87959e+09	34800000000	4540000000	55500000000	9440000000	1.14303e+10	3.7227e+09	26100000000	7760000000	55800000000	20500000000	1.27386e+10	6.60328e+09	42000000000	13500000000	36700000000	10200000000	1.0408e+10	4.90998e+09	30200000000	8110000000	38000000000	11200000000	1.02294e+10	2.55016e+09	41500000000	12200000000	39000000000	10000000000	5.7141e+09	3.39181e+09	32100000000	4370000000	53900000000	5170000000	9.76152e+09	3.81575e+09	24400000000
H3 K18Ac/K23Ac	3260000000	800000000	4760000000	1110000000	8.27942e+08	6.53096e+08	3690000000	895000000	5210000000	1390000000	1.13492e+09	8.34933e+08	3560000000	240000000	6650000000	633000000	1.17227e+09	2.5553e+08	2880000000	502000000	6260000000	1560000000	1.34976e+09	5.20823e+08	4310000000	830000000	3990000000	616000000	1.11885e+09	3.76187e+08	3000000000	444000000	4200000000	752000000	1.30374e+09	2.28465e+08	4170000000	1000000000	5060000000	1080000000	6.1762e+08	3.05003e+08	3260000000	307000000	6060000000	424000000	1.12966e+09	3.79495e+08	2400000000
tot	101210000000	35459000000	150956000000	51655000000	2.27103e+10	2.30287e+10	115554000000	42576000000	143200000000	58333000000	3.4389e+10	2.96857e+10	109905000000	28984000000	166327000000	52943000000	3.71702e+10	2.26608e+10	79984000000	29916300000	171274000000	77208000000	4.05986e+10	2.99527e+10	136498000000	66140000000	114114000000	50267000000	3.23075e+10	2.24538e+10	96243000000	42080000000	116753000000	53203000000	3.01657e+10	1.06025e+10	136891000000	51118000000	111874000000	36434300000	1.79894e+10	1.37398e+10	103718000000	22954200000	163173000000	23659500000	2.86663e+10	1.55486e+10	78289100000
H3 27-40 unmod	3.27026e+07	4.393e+06	3.65158e+07	5.11293e+06	2.84118e+07	9.77973e+06	4.8013e+07	2.19502e+06	3.4227e+07	1.68454e+06	8.44981e+07	1.45806e+07	3.00224e+07	117026	5.10172e+07	525440	1.33651e+08	1.13922e+07	3.22177e+07	7.56564e+06	1.0172e+08	2.78754e+07	1.42618e+08	7.33546e+07	6.14764e+07	5.97103e+06	2.98072e+07	628623	5.23669e+07	8.02219e+06	2.82222e+07	3.5536e+06	5.85965e+07	6e+06	2.2841e+07	630281	5.14215e+07	2.25097e+07	3.50388e+07	1.42785e+07	4.26736e+06	2.3056e+06	2.30387e+07	1.22384e+06	6.1393e+07	2.9892e+06	3.79869e+06	348121	1.79214e+07
H3 K27me1	4.96792e+07	7.77147e+06	7.22873e+07	1.27059e+07	2.54193e+07	1.09163e+07	4.44987e+07	2.90116e+06	5.14315e+07	3.70575e+06	1.04919e+08	1.48651e+07	3.95283e+07	3.86938e+06	4.40049e+07	5.07636e+06	1.70846e+08	3.34134e+07	3.98629e+07	9.99902e+06	9.97749e+07	3.16339e+07	2.00501e+08	1.0803e+08	5.65976e+07	7.38182e+06	2.86854e+07	3.37869e+06	5.54706e+07	1.07625e+07	3.50234e+07	8.86619e+06	5.6269e+07	1.32881e+07	2.1026e+07	4.32619e+06	7.88832e+07	2.9625e+07	3.12476e+07	1.05775e+07	3.53109e+06	2.5181e+06	3.38665e+07	4.41452e+06	6.69152e+07	5.64574e+06	6.7177e+06	2.14679e+06	1.03438e+07
H3 K36me1	1.11542e+07	3.60606e+06	1.31564e+07	5.73447e+06	2.39961e+06	3.37414e+06	8.2592e+06	1.08796e+06	1.19815e+07	2.25781e+06	1.50369e+07	7.69227e+06	6.68374e+06	967300	9.36032e+06	1.66104e+06	2.26505e+07	7.58328e+06	6.84989e+06	2.24552e+06	1.69523e+07	7.87966e+06	3.61869e+07	3.23112e+07	1.0766e+07	2.05553e+06	6.23699e+06	1.03231e+06	8.00216e+06	2.33951e+06	6.97388e+06	1.95912e+06	9.81171e+06	2.53581e+06	4.15288e+06	635785	1.03033e+07	8.5855e+06	5.18193e+06	3.01756e+06	577217	603639	6.02161e+06	546775	1.30721e+07	364027	951418	72830.1	2.25714e+06
H3 K27me2	2.42212e+07	5.7211e+06	6.3235e+07	1.46388e+07	5.75858e+06	981710	2.76955e+07	4.87668e+06	4.01677e+07	7.48578e+06	6.1778e+07	2.23044e+07	1.83975e+07	2.93162e+06	3.10071e+07	6.32514e+06	7.37316e+07	2.54582e+07	2.15402e+07	7.28961e+06	6.90987e+07	2.53856e+07	1.00689e+08	5.9175e+07	3.74305e+07	1.29509e+07	1.23811e+07	3.65163e+06	2.69534e+07	1.52612e+07	2.38586e+07	8.5234e+06	2.32703e+07	8.48088e+06	1.99912e+07	4.8763e+06	5.21876e+07	1.00913e+07	1.16027e+07	1.93147e+06	2.56826e+06	533257	1.9279e+07	2.37433e+06	2.98743e+07	2.21122e+06	1.62256e+06	334166	3.80081e+06
H3 K36me2	2.61305e+06	1.0922e+06	6.34529e+06	2.21938e+06	2.2276e+06	338473	2.21046e+06	514871	4.76673e+06	608451	1.27985e+07	1.67037e+06	1.94581e+06	450534	3.60725e+06	547298	1.26763e+07	4.2575e+06	3.44745e+06	674644	1.25022e+07	5.98336e+06	1.37512e+07	5.48627e+06	3.46521e+06	543698	3.66208e+06	85051.3	8.01383e+06	547720	3.21841e+06	474619	5.00173e+06	1.08294e+06	3.73089e+06	44790.8	3.85889e+06	2.6903e+06	3.84283e+06	694882			5.52127e+06	220071	5.15617e+06	110283	17028.9	710742	1.30992e+06
H3K27me3	5.1764e+06	2.82583e+06	1.87144e+07	9.83864e+06	1.06817e+06	2.18552e+06	5.13553e+06	4.33967e+06	8.2521e+06	6.27338e+06	1.44703e+07	2.12636e+07	3.58207e+06	1.3898e+06	6.38047e+06	2.66399e+06	1.87444e+07	1.34906e+07	5.07074e+06	2.18492e+06	1.54083e+07	8.21851e+06	2.30957e+07	2.03664e+07	7.85419e+06	6.06438e+06	1.97387e+06	1.4717e+06	5.30593e+06	8.63871e+06	4.31294e+06	2.86977e+06	5.0731e+06	3.32034e+06	8.78259e+06	3.21619e+06	1.29476e+07	4.40348e+06	1.77103e+06	658434	56331.4	22246.5	3.35546e+06	1.39485e+06	6.46937e+06	1.84744e+06	153377	43955.5	616019
H3 K27me2/K36me1	8.42131e+06	3.92387e+06	2.05812e+07	8.52526e+06	406187	905617	8.52741e+06	2.6014e+06	7.05316e+06	3.09085e+06	1.01077e+07	8.34673e+06	6.87725e+06	2.02506e+06	1.04594e+07	3.52794e+06	2.10476e+07	1.50258e+07	4.96377e+06	2.59696e+06	1.82117e+07	1.19786e+07	2.0749e+07	2.2529e+07	1.25142e+07	1.04685e+07	3.00328e+06	1.88003e+06	3.96692e+06	4.73504e+06	6.74807e+06	5.01419e+06	8.66009e+06	5.53756e+06	3.77571e+06	2.18086e+06	1.3998e+07	6.07294e+06	5.04086e+06	1.59918e+06	163494	127238	4.8842e+06	975297	1.15717e+07	1.59905e+06			809296
H3 K27me1/K36me2	4.25052e+06	2.9689e+06	5.56075e+06	3.77999e+06	360535	513472	3.25746e+06	1.77071e+06	1.2247e+07	6.68706e+06	6.43103e+06	8.14217e+06	2.70892e+06	1.10351e+06	2.7454e+06	1.23324e+06	1.15866e+07	1.33157e+07	2.86767e+06	1.18846e+06	1.06005e+07	5.40782e+06	1.61359e+07	1.53326e+07	4.35088e+06	2.07741e+06	1.35589e+06	502237	2.22715e+06	1.29701e+06	2.59875e+06	1.3207e+06	3.6454e+06	1.8518e+06	544660	40683.5	5.91546e+06	4.16767e+06	1.63916e+06	868599			2.36221e+06	897099	3.71925e+06	304924			332891
H3 K27me1/K36me1	1.40496e+07	6.06186e+06	2.1502e+07	9.39352e+06	5.13996e+06	6.98399e+06	1.15623e+07	2.36253e+06	1.49767e+07	3.11601e+06	2.63511e+07	1.25196e+07	1.20556e+07	3.28557e+06	1.36173e+07	3.92942e+06	4.03947e+07	2.69649e+07	1.07408e+07	4.94406e+06	2.47947e+07	1.45919e+07	5.28139e+07	4.85618e+07	1.47003e+07	4.65339e+06	6.27938e+06	1.74541e+06	1.60288e+07	7.01453e+06	1.15293e+07	5.11543e+06	1.94679e+07	9.5654e+06	7.65048e+06	2.65432e+06	2.13697e+07	1.18509e+07	8.38183e+06	4.38384e+06	876277	1.00616e+06	9.98415e+06	1.57483e+06	2.20613e+07	1.71349e+06	1.73827e+06	457674	2.44848e+06
H3 K27me2/K36me2	1.88123e+06	1.30542e+06	5.90081e+06	3.70414e+06			1.52136e+06	1.73397e+06	2.85203e+06	3.52264e+06	157344	353788	1.17853e+06	443448	1.69233e+06	917616	605812	904583	673495	352643	5.93322e+06	3.91986e+06			3.81797e+06	4.13186e+06	651036	869384			3.21151e+06	1.92317e+06	917528	759454			3.23115e+06	2.80645e+06	754494	160963			1.21471e+06	779224	3.13336e+06	1.36441e+06			162909
H3 K27me3/K36me1	997788	616970	6.89076e+06	4.15057e+06		67753.6	3.02628e+06	1.95268e+06	2.89798e+06	1.96872e+06		7.15877e+06	2.35815e+06	1.06903e+06	3.97324e+06	1.67944e+06		5.85218e+06	751500	478392	6.32471e+06	4.77498e+06		7.23481e+06	4.3717e+06	4.81329e+06	237833	300623	119673	1.17335e+06	1.83857e+06	1.53036e+06	2.26693e+06	1.76064e+06	281516	179638	4.16494e+06	2.1787e+06	833562	318290			1.34186e+06	422839	3.3389e+06	1.09538e+06
H3 K36me3/K27me1	822361	762272	1.34899e+06	631515	22833.4	62899.9	443024	568917		3.71844e+06	1.1586e+06	3.71947e+06	431888	229129	723651	262749	2.7284e+06	2.92696e+06	535660	386274	2.36656e+06	1.67763e+06	5.61898e+06	5.28555e+06	976642	946146	283921	114863	255950	479182	507642	267730	1.02051e+06	506196	42875		1.21528e+06	795565	298132	72728.6			518199	75560.5	1.12073e+06	359922
tot	1.5597e+08	4.12664e+07	2.72313e+08	8.07037e+07	7.12146e+07	3.61096e+07	1.6415e+08	2.71549e+07	1.90949e+08	4.45589e+07	3.37764e+08	1.22898e+08	1.2577e+08	1.78814e+07	1.78662e+08	2.85397e+07	5.08747e+08	1.6083e+08	1.29645e+08	3.99061e+07	3.84116e+08	1.49697e+08	6.12159e+08	3.97667e+08	2.18452e+08	6.25462e+07	9.4558e+07	1.56606e+07	1.78777e+08	6.0271e+07	1.28222e+08	4.17412e+07	1.94001e+08	5.46891e+07	9.28198e+07	1.8785e+07	2.59864e+08	1.05777e+08	1.05633e+08	3.8562e+07	1.47031e+07	7.11625e+06	1.11692e+08	1.50705e+07	2.2795e+08	1.96051e+07	1.51796e+07	4.11428e+06	4.00321e+07
H3 73-83 unmod	6.14687e+09	2.16121e+09	8.59397e+09	2.97357e+09	4.20148e+08	4.58221e+08	3.37922e+09	1.22787e+09	4.24123e+09	1.63162e+09	1.77918e+09	1.48976e+09	3.66281e+09	1.07647e+09	3.73233e+09	1.21733e+09	8.85731e+09	5.40425e+09	2.61823e+09	9.96356e+08	7.12223e+09	3.22632e+09	8.9346e+09	6.50675e+09	4.51089e+09	2.18895e+09	1.23938e+09	5.50994e+08	4.50727e+08	2.88396e+08	3.11073e+09	1.4094e+09	5.0723e+09	2.30573e+09	5.45076e+08	1.88446e+08	7.66204e+09	2.89459e+09	2.86279e+09	9.49239e+08	2.56647e+08	1.7784e+08	1.10261e+09	2.47981e+08	3.68008e+09	5.16229e+08	7.44166e+07	3.51337e+07	8.09354e+08
H3 K79me1	6.45738e+08	3.7634e+08	7.39993e+08	4.07014e+08	1.63662e+07	3.34492e+07	1.88014e+08	1.48783e+08	3.04329e+08	2.53892e+08	8.36303e+07	1.53428e+08	2.65177e+08	1.37991e+08	2.28268e+08	1.37589e+08	7.0099e+08	7.87314e+08	2.10926e+08	1.20314e+08	5.91002e+08	4.00527e+08	7.7039e+08	8.16343e+08	2.93796e+08	2.71446e+08	6.43503e+07	5.15642e+07	3.00028e+07	3.69131e+07	1.82039e+08	1.31903e+08	4.00326e+08	2.95457e+08	3.24548e+07	1.79104e+07	5.91156e+08	3.49174e+08	2.31795e+08	1.18186e+08	1.55069e+07	1.80463e+07	6.71806e+07	3.11488e+07	2.52727e+08	7.25814e+07	3.92868e+06	4.04445e+06	5.36464e+07
H3 K79me2	7.14503e+07	5.47929e+07	5.5463e+07	4.41728e+07	1.40914e+06	3.63632e+06	2.71935e+07	3.18027e+07	3.37171e+07	4.2305e+07	1.43685e+07	3.89365e+07	2.80095e+07	2.05478e+07	3.12442e+07	2.81288e+07	7.80363e+07	1.28901e+08	1.42407e+07	1.56618e+07	6.68219e+07	8.24582e+07	7.81266e+07	1.52873e+08	4.11574e+07	8.93824e+07	1.03192e+07	1.76878e+07	8.71784e+06	2.13728e+07	2.1187e+07	3.29736e+07	2.72809e+07	4.02058e+07	4.60969e+06	5.20548e+06	8.30531e+07	7.95316e+07	2.41254e+07	1.97382e+07	3.20787e+06	6.70392e+06	1.06702e+07	8.56395e+06	4.59231e+07	2.54167e+07	518091	1.55727e+06	8.47549e+06
H3 K79ac	1.98867e+08	7.19288e+07	2.95162e+08	1.10407e+08		1.44479e+06	1.17018e+08	4.75049e+07	2.12504e+08	9.02907e+07		2.86032e+07	1.40913e+08	4.3672e+07	1.87486e+08	6.66984e+07		2.04373e+08	8.8168e+07	3.6514e+07	3.59403e+08	1.68766e+08		1.50797e+08	1.92395e+08	1.0114e+08	5.38344e+07	2.65034e+07		6.05155e+06	1.11222e+08	5.09723e+07	2.54678e+08	1.23352e+08		5.64061e+06	3.33931e+08	1.26132e+08	1.65806e+08	5.85476e+07		3.05051e+06	3.64339e+07	9.30802e+06	1.86457e+08	3.10715e+07			2.46657e+07
tot	7.06293e+09	2.66427e+09	9.68459e+09	3.53516e+09	4.37924e+08	4.96751e+08	3.71144e+09	1.45596e+09	4.79178e+09	2.01811e+09	1.87718e+09	1.71073e+09	4.09691e+09	1.27868e+09	4.17933e+09	1.44975e+09	9.63633e+09	6.52483e+09	2.93156e+09	1.16885e+09	8.13946e+09	3.87807e+09	9.78312e+09	7.62676e+09	5.03824e+09	2.65091e+09	1.36789e+09	6.46749e+08	4.89448e+08	3.52734e+08	3.42518e+09	1.62525e+09	5.75459e+09	2.76474e+09	5.82141e+08	2.17202e+08	8.67018e+09	3.44943e+09	3.28452e+09	1.14571e+09	2.75362e+08	2.05641e+08	1.2169e+09	2.97002e+08	4.16519e+09	6.45299e+08	7.88634e+07	4.07355e+07	8.96142e+08
AUC = area under the curve
%RA = % relative abundances
L/H = ratios of %RA values for light and heavy channels
[truncated: 89 more columns]
