# Supplementary material for: Profiling of Epigenetic Features in Clinical Samples Reveals Novel Widespread Changes in Cancer
Source: Cancers (Basel). 2019 May 24;11(5):723. doi: 10.3390/cancers11050723 (PMC6562406; doi:10.3390/cancers11050723)
Supplement: Supplementary file 1 [file cancers-11-00723-s001.zip › cancers-484721-supplementary/Dataset S3 - mutation analysis.xlsx]

## Sheet: Summary
Sheet 1	MutSig2CV analysis of HMEs in the TCGA PanCan 2018 cohort
Sheet 2	Differential expression and MutSig2CV statistics for HMEs in the TCGA PanCan 2018 cohort
Sheet 3	Statistical association bewteen HMEs differentially expressed (Deseq2 adjP < 0.01) and mutated (MutSig2CV adjP < 0.01) in in the TCGA PanCan 2018 cohort

## Sheet: Sheet 1
MutSig2CV analysis of HMEs in the TCGA PanCan 2018 cohort
																		Legend:
gene	HME class	Role in cancer	cohort	longname	nind	nmis	nnei	nnon	npat	nsil	nsite	nspl	nstp	p	q	Sample Fraction		nind	number of indels
NSD1	K-Methyltransferases (KMTs)	fusion	HNSC	nuclear receptor binding SET domain protein 1	21	29	7	78	62	2	75	1	27	1e-16	4.06142e-13	0.117424		nmis	number of missense mutations
KDM6A	K-Demethylases (KDMs)	oncogene, TSG	BLCA	lysine (K)-specific demethylase 6A	43	22	2	113	103	6	97	11	37	3.33067e-16	8.70494e-13	0.25		nnei	number of neighboring genes considered to compute the background mutation rate for that gene
SETD2	K-Methyltransferases (KMTs)	TSG	KIRC	SET domain containing 2	10	15	24	48	44	1	46	6	17	1.11022e-16	2.02704e-12	0.0819367		nnon	number of non-silent mutations
SETD2	K-Methyltransferases (KMTs)	TSG	KIPAN	SET domain containing 2	20	21	11	68	62	2	66	7	20	3.33067e-16	2.02738e-12	0.0637205		npat	number of patients with at least one non-silent mutation
KDM5C	K-Demethylases (KDMs)	TSG	KIRC	lysine (K)-specific demethylase 5C	9	9	10	26	26	1	26	1	7	1.88738e-15	1.14866e-11	0.0484171		nsil	number of silent mutations
EP300	K-Acetyltransferases (KATs)	TSG, fusion	BLCA	E1A binding protein p300	8	48	24	78	61	7	74	1	21	2.68674e-14	3.78107e-11	0.148058		nsite	number of sites
CLOCK	K-Acetyltransferases (KATs)		PAAD	clock homolog (mouse)	11	2	24	14	12	0	4	0	1	7.79932e-13	3.2454e-10	0.0648649		nspl	number of mutations at splice sites
KDM5C	K-Demethylases (KDMs)	TSG	KIPAN	lysine (K)-specific demethylase 5C	9	11	10	28	28	2	28	1	7	4.75431e-12	9.64649e-09	0.028777		nstp	number of stop gains
CREBBP	K-Acetyltransferases (KATs)	oncogene, TSG, fusion	BLCA	CREB binding protein (Rubinstein-Taybi syndrome)	5	26	11	51	48	8	48	3	17	1.1205e-11	1.20586e-08	0.116505		p	MutSig2CV P-value
SETD1A	K-Methyltransferases (KMTs)		PAAD	SET domain containing 1A	9	2	2	11	11	0	5	0	0	1.62993e-10	3.68425e-08	0.0594595		q	MutSig2CV adjusted P-value
PHF8	K-Demethylases (KDMs)		PAAD	PHD finger protein 8	10	1	6	11	11	0	2	0	0	2.13977e-10	4.66393e-08	0.0594595
KDM6A	K-Demethylases (KDMs)	oncogene, TSG	COAD	lysine (K)-specific demethylase 6A	2	22	10	27	27	5	19	2	1	5.58946e-10	5.37441e-07	0.0586957
EP300	K-Acetyltransferases (KATs)	TSG, fusion	HNSC	E1A binding protein p300	1	27	0	38	38	1	31	4	6	3.32693e-09	3.38071e-06	0.0719697
SETD2	K-Methyltransferases (KMTs)	TSG	KIRP	SET domain containing 2	10	5	11	18	16	1	18	1	2	6.11237e-10	8.99209e-06	0.0495356
EP300	K-Acetyltransferases (KATs)	TSG, fusion	CESC	E1A binding protein p300	0	12	10	26	21	1	22	3	11	5.42749e-09	1.41781e-05	0.0684039
KDM6A	K-Demethylases (KDMs)	oncogene, TSG	PRAD	lysine (K)-specific demethylase 6A	5	4	76	13	13	2	13	2	2	8.25321e-09	1.88307e-05	0.0260521
SETD2	K-Methyltransferases (KMTs)	TSG	LUAD	SET domain containing 2	8	19	3	41	34	2	41	2	12	2.23403e-08	2.55001e-05	0.0581197
SETD2	K-Methyltransferases (KMTs)	TSG	COAD	SET domain containing 2	3	38	32	47	41	15	42	0	6	1.33078e-07	5.5127e-05	0.0891304
EZH2	K-Methyltransferases (KMTs)	oncogene, TSG	LAML	enhancer of zeste homolog 2 (Drosophila)	2	1	188	4	3	0	4	1	0	7.3601e-08	7.46355e-05	0.015
HDAC4	K-deacetylases		STAD	histone deacetylase 4	11	17	5	30	26	3	24	1	1	4.44701e-07	9.91576e-05	0.0586907
HDAC4	K-deacetylases		STES	histone deacetylase 4	12	28	5	42	37	4	30	1	1	5.21411e-07	0.000119227	0.0589172
SETD2	K-Methyltransferases (KMTs)	TSG	COADREAD	SET domain containing 2	3	44	18	55	46	18	49	0	8	9.75191e-07	0.000210256	0.0729002
CREBBP	K-Acetyltransferases (KATs)	oncogene, TSG, fusion	COADREAD	CREB binding protein (Rubinstein-Taybi syndrome)	2	64	2	81	70	36	72	5	10	1.30858e-06	0.000246592	0.110935
KDM6A	K-Demethylases (KDMs)	oncogene, TSG	COADREAD	lysine (K)-specific demethylase 6A	2	23	1	28	28	7	19	2	1	1.47482e-06	0.000269582	0.044374
SMYD5	K-Methyltransferases (KMTs)		PAAD	SMYD family member 5	3	3	218	6	5	0	4	0	0	6.53326e-06	0.000413901	0.027027
KDM2A	K-Demethylases (KDMs)		PAAD	lysine (K)-specific demethylase 2A	4	1	83	5	5	3	2	0	0	7.47163e-06	0.000465299	0.027027
KDM6A	K-Demethylases (KDMs)	oncogene, TSG	HNSC	lysine (K)-specific demethylase 6A	2	6	5	17	17	2	16	4	5	1.08238e-06	0.000791914	0.032197
SETDB2	K-Methyltransferases (KMTs)		STAD	SET domain, bifurcated 2	8	3	0	14	12	0	10	1	2	1.27785e-05	0.00129513	0.027088
KDM5B	K-Demethylases (KDMs)		COAD	lysine (K)-specific demethylase 5B	1	23	4	25	23	3	18	0	1	2.76435e-05	0.00246351	0.05
EP300	K-Acetyltransferases (KATs)	TSG, fusion	UCEC	E1A binding protein p300	2	21	9	32	21	5	31	2	7	3.12547e-06	0.00261479	0.0375
KDM3B	K-Demethylases (KDMs)		COADREAD	lysine (K)-specific demethylase 3B	2	30	3	40	34	9	34	1	7	4.56815e-05	0.00284987	0.0538827
KDM5B	K-Demethylases (KDMs)		COADREAD	lysine (K)-specific demethylase 5B	1	28	1	30	28	4	21	0	1	5.26417e-05	0.00309401	0.044374
EZH2	K-Methyltransferases (KMTs)	oncogene, TSG	COADREAD	enhancer of zeste homolog 2 (Drosophila)	0	45	0	51	46	26	35	4	2	8.8708e-05	0.0041899	0.0729002
EZH2	K-Methyltransferases (KMTs)	oncogene, TSG	COAD	enhancer of zeste homolog 2 (Drosophila)	0	43	0	49	44	24	34	4	2	8.09307e-05	0.00442557	0.0956522
EP300	K-Acetyltransferases (KATs)	TSG, fusion	COADREAD	E1A binding protein p300	1	48	0	56	46	22	44	2	5	0.000103269	0.00457852	0.0729002
KDM6A	K-Demethylases (KDMs)	oncogene, TSG	PAAD	lysine (K)-specific demethylase 6A	4	0	11	7	7	0	7	2	1	0.000103093	0.0046837	0.0378378
EP300	K-Acetyltransferases (KATs)	TSG, fusion	COAD	E1A binding protein p300	0	38	0	42	36	20	37	2	2	0.000122069	0.00520726	0.0782609
EHMT2	K-Methyltransferases (KMTs)		STAD	euchromatic histone-lysine N-methyltransferase 2	6	11	13	19	19	4	15	1	1	9.38586e-05	0.00523205	0.0428894
SETD2	K-Methyltransferases (KMTs)	TSG	GBMLGG	SET domain containing 2	4	9	5	16	13	2	16	1	2	1.33806e-05	0.00549322	0.0115146
CREBBP	K-Acetyltransferases (KATs)	oncogene, TSG, fusion	COAD	CREB binding protein (Rubinstein-Taybi syndrome)	2	53	2	68	60	32	64	4	9	0.00013986	0.00570335	0.130435
HDAC1	K-deacetylases		COADREAD	histone deacetylase 1	2	3	1	5	5	1	3	0	0	0.000193765	0.00685331	0.00792393
HDAC1	K-deacetylases		COAD	histone deacetylase 1	2	3	1	5	5	1	3	0	0	0.000178847	0.00687863	0.0108696
KDM6A	K-Demethylases (KDMs)	oncogene, TSG	BRCA	lysine (K)-specific demethylase 6A	7	7	9	16	15	1	15	2	0	1.39378e-05	0.00848722	0.0136612
EHMT2	K-Methyltransferases (KMTs)		STES	euchromatic histone-lysine N-methyltransferase 2	7	14	13	23	23	5	18	1	1	0.000207775	0.00989999	0.0366242
SETDB2	K-Methyltransferases (KMTs)		STES	SET domain, bifurcated 2	8	8	0	19	17	0	15	1	2	0.000216697	0.0100355	0.0270701
KDM3B	K-Demethylases (KDMs)		COAD	lysine (K)-specific demethylase 3B	1	28	0	37	32	9	31	1	7	0.000312247	0.0105306	0.0695652
NCOA3	K-Acetyltransferases (KATs)		COADREAD	nuclear receptor coactivator 3	2	18	13	21	17	10	18	0	1	0.000499618	0.0135699	0.0269414
KDM5C	K-Demethylases (KDMs)	TSG	COADREAD	lysine (K)-specific demethylase 5C	2	19	15	25	23	6	21	0	4	0.000531537	0.0142194	0.0364501
KDM2B	K-Demethylases (KDMs)		COAD	lysine (K)-specific demethylase 2B	8	11	0	20	19	2	17	1	0	0.000475313	0.0142821	0.0413043
KDM3B	K-Demethylases (KDMs)		STES	lysine (K)-specific demethylase 3B	8	23	6	32	28	5	28	0	1	0.000371788	0.0151811	0.044586
CREBBP	K-Acetyltransferases (KATs)	oncogene, TSG, fusion	STES	CREB binding protein (Rubinstein-Taybi syndrome)	13	39	8	59	48	14	54	1	6	0.000405763	0.0159626	0.0764331
HDAC5	K-deacetylases		COADREAD	histone deacetylase 5	2	12	8	14	12	6	10	0	0	0.000721999	0.0175828	0.0190174
KDM5C	K-Demethylases (KDMs)	TSG	COAD	lysine (K)-specific demethylase 5C	2	18	15	23	21	6	20	0	3	0.000787172	0.0202262	0.0456522
CREBBP	K-Acetyltransferases (KATs)	oncogene, TSG, fusion	HNSC	CREB binding protein (Rubinstein-Taybi syndrome)	4	28	26	38	34	8	37	1	5	4.61719e-05	0.0234592	0.0643939
GTF3C4	K-Acetyltransferases (KATs)		STES	general transcription factor IIIC, polypeptide 4, 90kDa	4	8	21	14	14	5	12	0	2	0.000674738	0.0236004	0.022293
KDM6A	K-Demethylases (KDMs)	oncogene, TSG	KIRP	lysine (K)-specific demethylase 6A	6	1	16	11	10	0	11	1	3	1.574e-05	0.0239615	0.0309598
EZH2	K-Methyltransferases (KMTs)	oncogene, TSG	DLBC	enhancer of zeste homolog 2 (Drosophila)	0	6	32	6	3	0	4	0	0	2.3155e-05	0.0264415	0.0517241
KDM3B	K-Demethylases (KDMs)		STAD	lysine (K)-specific demethylase 3B	7	16	6	23	20	5	19	0	0	0.000967399	0.029628	0.0451467
EP300	K-Acetyltransferases (KATs)	TSG, fusion	LUSC	E1A binding protein p300	0	8	7	9	8	2	8	1	0	2.40533e-05	0.0338005	0.015873
GTF3C4	K-Acetyltransferases (KATs)		STAD	general transcription factor IIIC, polypeptide 4, 90kDa	4	8	5	13	13	4	11	0	1	0.00146615	0.0399726	0.0293454
KDM2B	K-Demethylases (KDMs)		COADREAD	lysine (K)-specific demethylase 2B	8	13	0	22	21	2	19	1	0	0.00264898	0.0441392	0.0332805
SIRT4	K-deacetylases		COADREAD	sirtuin (silent mating type information regulation 2 homolog) 4 (S. cerevisiae)	2	4	34	7	7	1	7	0	1	0.00267926	0.0443206	0.0110935
KDM6A	K-Demethylases (KDMs)	oncogene, TSG	KIPAN	lysine (K)-specific demethylase 6A	8	2	10	14	13	1	14	1	3	0.000116431	0.0545164	0.0133607
HDAC5	K-deacetylases		COAD	histone deacetylase 5	2	11	8	13	11	5	10	0	0	0.00364493	0.0595611	0.023913
EZH2	K-Methyltransferases (KMTs)	oncogene, TSG	TGCT	enhancer of zeste homolog 2 (Drosophila)	0	4	3	4	4	0	2	0	0	0.000154472	0.0743051	0.0266667
ASH1L	K-Methyltransferases (KMTs)		PAAD	ash1 (absent, small, or homeotic)-like (Drosophila)	2	5	2	8	6	3	7	0	1	0.00253282	0.08079	0.0324324
SETD2	K-Methyltransferases (KMTs)	TSG	LGG	SET domain containing 2	4	7	25	13	10	2	13	0	2	0.000382872	0.0998366	0.0193798
KDM6B	K-Demethylases (KDMs)		PAAD	lysine (K)-specific demethylase 6B	4	6	0	10	6	0	8	0	0	0.00465751	0.133207	0.0324324
SETD2	K-Methyltransferases (KMTs)	TSG	BLCA	SET domain containing 2	0	24	3	32	27	2	31	2	6	0.000574321	0.145933	0.065534
EHMT2	K-Methyltransferases (KMTs)		PAAD	euchromatic histone-lysine N-methyltransferase 2	2	2	32	5	3	3	4	1	0	0.00570006	0.155009	0.0162162
EP300	K-Acetyltransferases (KATs)	TSG, fusion	STES	E1A binding protein p300	2	31	5	39	36	5	38	6	0	0.00995562	0.159613	0.0573248
SETD2	K-Methyltransferases (KMTs)	TSG	STES	SET domain containing 2	8	16	1	27	24	3	26	2	1	0.0112024	0.172851	0.0382166
SIRT4	K-deacetylases		COAD	sirtuin (silent mating type information regulation 2 homolog) 4 (S. cerevisiae)	2	3	34	6	6	1	6	0	1	0.0177017	0.176717	0.0130435
DOT1L	K-Methyltransferases (KMTs)		LUAD	DOT1-like, histone H3 methyltransferase (S. cerevisiae)	3	7	0	15	14	0	15	2	3	0.00065509	0.177988	0.0239316
SETD7	K-Methyltransferases (KMTs)		COADREAD	SET domain containing (lysine methyltransferase) 7	1	7	14	9	9	2	7	0	1	0.0207167	0.178791	0.0142631
HDAC2	K-deacetylases		COAD	histone deacetylase 2	1	2	2	7	7	1	6	2	2	0.0185577	0.183558	0.0152174
HDAC11	K-deacetylases		COAD	histone deacetylase 11	2	6	93	8	8	2	6	0	0	0.0193817	0.189756	0.0173913
CREBBP	K-Acetyltransferases (KATs)	oncogene, TSG, fusion	OV	CREB binding protein (Rubinstein-Taybi syndrome)	3	5	13	11	11	1	11	2	1	0.000203948	0.191745	0.0182724
CREBBP	K-Acetyltransferases (KATs)	oncogene, TSG, fusion	STAD	CREB binding protein (Rubinstein-Taybi syndrome)	10	33	18	46	36	13	42	1	2	0.01248	0.193132	0.0812641
CREBBP	K-Acetyltransferases (KATs)	oncogene, TSG, fusion	READ	CREB binding protein (Rubinstein-Taybi syndrome)	0	11	24	13	10	4	11	1	1	0.000476814	0.207584	0.0584795
SETD7	K-Methyltransferases (KMTs)		UCEC	SET domain containing (lysine methyltransferase) 7	0	5	17	7	7	0	6	2	0	0.00225348	0.207946	0.0125
HDAC11	K-deacetylases		COADREAD	histone deacetylase 11	2	6	44	8	8	3	6	0	0	0.027742	0.219903	0.0126783
ASH1L	K-Methyltransferases (KMTs)		COADREAD	ash1 (absent, small, or homeotic)-like (Drosophila)	7	41	0	53	41	14	47	2	3	0.0309189	0.237722	0.0649762
ASH1L	K-Methyltransferases (KMTs)		PRAD	ash1 (absent, small, or homeotic)-like (Drosophila)	2	2	24	7	7	3	7	0	3	0.000726194	0.255058	0.0140281
NCOA3	K-Acetyltransferases (KATs)		OV	nuclear receptor coactivator 3	2	3	3	5	5	1	5	0	0	0.000326667	0.272535	0.00830565
KDM6A	K-Demethylases (KDMs)	oncogene, TSG	STES	lysine (K)-specific demethylase 6A	7	13	1	22	22	1	22	1	1	0.0256781	0.295799	0.0350318
KDM5C	K-Demethylases (KDMs)	TSG	OV	lysine (K)-specific demethylase 5C	3	5	10	8	8	1	8	0	0	0.000411547	0.300528	0.013289
EP300	K-Acetyltransferases (KATs)	TSG, fusion	READ	E1A binding protein p300	1	10	32	14	10	2	14	0	3	0.000980018	0.328204	0.0584795
SETD2	K-Methyltransferases (KMTs)	TSG	LIHC	SET domain containing 2	4	10	33	18	17	3	18	4	0	0.00284346	0.34209	0.0450928
SETD7	K-Methyltransferases (KMTs)		COAD	SET domain containing (lysine methyltransferase) 7	0	6	14	7	7	2	5	0	1	0.0498357	0.353189	0.0152174
SETDB1	K-Methyltransferases (KMTs)		KIPAN	SET domain, bifurcated 1	3	4	1	7	6	0	7	0	0	0.00214888	0.365077	0.0061665
SETDB1	K-Methyltransferases (KMTs)		COAD	SET domain, bifurcated 1	0	15	8	18	17	3	17	1	2	0.0556822	0.379432	0.0369565
SETD2	K-Methyltransferases (KMTs)	TSG	STAD	SET domain containing 2	7	11	2	20	17	3	19	1	1	0.0347642	0.38337	0.0383747
SIRT1	K-deacetylases		STES	sirtuin (silent mating type information regulation 2 homolog) 1 (S. cerevisiae)	2	9	27	13	13	3	13	1	1	0.0418116	0.397429	0.0207006
NCOA1	K-Acetyltransferases (KATs)	fusion	GBMLGG	nuclear receptor coactivator 1	0	3	6	3	3	1	2	0	0	0.00591114	0.401101	0.00265722
KDM2B	K-Demethylases (KDMs)		LIHC	lysine (K)-specific demethylase 2B	3	2	4	5	5	0	4	0	0	0.00402811	0.420558	0.0132626
SETDB1	K-Methyltransferases (KMTs)		LUAD	SET domain, bifurcated 1	1	7	24	11	10	3	10	0	3	0.00416857	0.438346	0.017094
ASH1L	K-Methyltransferases (KMTs)		SKCM	ash1 (absent, small, or homeotic)-like (Drosophila)	1	35	16	37	27	15	34	0	1	0.00977857	0.447535	0.0574468
KAT2B	K-Acetyltransferases (KATs)		UCEC	K(lysine) acetyltransferase 2B	0	9	2	12	10	0	11	1	2	0.0143245	0.456778	0.0178571
SETDB1	K-Methyltransferases (KMTs)		COADREAD	SET domain, bifurcated 1	0	15	7	19	18	3	18	1	3	0.0945187	0.483343	0.0285261

## Sheet: Sheet 2
Differential expression and MutSig2CV statistics for HMEs in in the TCGA PanCan 2018 cohort
Cohort	Gene Symbol	Enzyme Classification	Base Mean(RPKM)	LFC	Deseq2-adjPval	MutSig2CV-adjPval		Legend:
ESCA	HDAC1	K-deacetylases	6668.97	0.708698	0.00489345	-		LFC	Log Fold Change
ESCA	KDM1A	K-Demethylases (KDMs)	4065.73	0.581537	0.0346661	-		Deseq2-adjPval	Adjusted P-value (Benjamini-Hochberg) from DESEQ2 analysis
ESCA	KDM1B	K-Demethylases (KDMs)	1730.03	0.442984	0.208768	-		MutSig2CV-adjPval	Adjusted P-value (Benjamini-Hochberg) from MutSig2CV analysis
ESCA	HDAC2	K-deacetylases	4916.16	0.438885	0.0199331	-
ESCA	HDAC5	K-deacetylases	3984.69	-0.589659	0.176565	-
ESCA	HDAC4	K-deacetylases	2906.42	-0.931294	0.0221823	-
ESCA	HDAC7	K-deacetylases	4341	0.139365	0.669724	-
ESCA	CLOCK	K-Acetyltransferases (KATs)	2307.85	-0.652922	0.0447338	-
ESCA	HDAC9	K-deacetylases	1044.04	0.0671982	0.9494	-
ESCA	HDAC8	K-deacetylases	591.709	0.0710433	0.805061	-
ESCA	EP300	K-Acetyltransferases (KATs)	11570.4	0.213325	0.342998	-
ESCA	SMYD3	K-Methyltransferases (KMTs)	370.571	0.0702444	0.871658	-
ESCA	KAT2B	K-Acetyltransferases (KATs)	2790.84	-2.18176	6.29658e-18	-
ESCA	KAT2A	K-Acetyltransferases (KATs)	2776.74	0.926284	1.68081e-06	-
ESCA	NCOA2	K-Acetyltransferases (KATs)	3028.11	-0.437522	0.222312	-
ESCA	SETD1A	K-Methyltransferases (KMTs)	3911.65	0.284563	0.101081	-
ESCA	EZH2	K-Methyltransferases (KMTs)	776.485	1.30055	0.00489601	-
ESCA	GTF3C4	K-Acetyltransferases (KATs)	1603.42	0.382248	0.0351372	-
ESCA	HDAC3	K-deacetylases	1747.84	-0.227792	0.39153	-
ESCA	PHF8	K-Demethylases (KDMs)	3144.14	0.181431	0.396442	-
ESCA	EHMT1	K-Methyltransferases (KMTs)	4440.35	0.174748	0.19602	-
ESCA	NCOA3	K-Acetyltransferases (KATs)	6349.86	0.338133	0.126118	-
ESCA	NCOA1	K-Acetyltransferases (KATs)	6874.32	-0.557551	0.0156981	-
ESCA	SIRT5	K-deacetylases	744.414	-0.312048	0.219963	-
ESCA	SIRT1	K-deacetylases	1850.06	-0.328912	0.346394	-
ESCA	HDAC6	K-deacetylases	2547.76	0.280342	0.239055	-
ESCA	NSD1	K-Methyltransferases (KMTs)	6357.15	-0.0229076	0.93456	-
ESCA	KDM4C	K-Demethylases (KDMs)	2193.9	-0.352602	0.0834546	-
ESCA	KDM4B	K-Demethylases (KDMs)	3158.51	-0.461795	0.103455	-
ESCA	KDM4A	K-Demethylases (KDMs)	2674.58	0.21605	0.410403	-
ESCA	KDM6A	K-Demethylases (KDMs)	3214.19	-0.0194236	0.968549	-
ESCA	KDM6B	K-Demethylases (KDMs)	6467.43	0.338817	0.30172	-
ESCA	GOT2	K-Acetyltransferases (KATs)	8018.84	-0.368015	0.220782	-
ESCA	DOT1L	K-Methyltransferases (KMTs)	6668.58	0.329222	0.382677	-
ESCA	SETDB1	K-Methyltransferases (KMTs)	2218.33	0.243015	0.1531	-
ESCA	SETDB2	K-Methyltransferases (KMTs)	983.85	-0.551564	0.0165387	-
ESCA	SIRT3	K-deacetylases	1192.84	-0.265744	0.191975	-
ESCA	SIRT2	K-deacetylases	2702.24	-0.385372	0.0348036	-
ESCA	ASH1L	K-Methyltransferases (KMTs)	7739.85	-0.38595	0.156985	-
ESCA	SIRT7	K-deacetylases	1313	-0.191394	0.757279	-
ESCA	SIRT6	K-deacetylases	675.979	0.550795	0.0186104	-
ESCA	SETMAR	K-Methyltransferases (KMTs)	487.709	-0.805212	1.23412e-05	-
ESCA	SIRT4	K-deacetylases	37.2411	-0.965229	0.106147	-
ESCA	SUV39H1	K-Methyltransferases (KMTs)	716.699	0.957503	0.00171464	-
ESCA	KDM2A	K-Demethylases (KDMs)	10875.5	0.0398108	0.907827	-
ESCA	SUV39H2	K-Methyltransferases (KMTs)	617.826	0.78113	0.00152482	-
ESCA	SMYD5	K-Methyltransferases (KMTs)	1583.93	0.717216	0.00208246	-
ESCA	SMYD1	K-Methyltransferases (KMTs)	2.91036	0.0939924	0.956696	-
ESCA	EHMT2	K-Methyltransferases (KMTs)	3441.66	0.363393	0.0381895	-
ESCA	KDM4D	K-Demethylases (KDMs)	46.2085	0.269873	0.546286	-
ESCA	HDAC10	K-deacetylases	1290.73	0.326435	0.354896	-
ESCA	SETD3	K-Methyltransferases (KMTs)	3095.04	-0.531953	0.0285788	-
ESCA	SETD2	K-Methyltransferases (KMTs)	6660.64	-0.31485	0.079411	-
ESCA	SETD7	K-Methyltransferases (KMTs)	7973.09	-0.773549	0.00373881	-
ESCA	KDM2B	K-Demethylases (KDMs)	2418.12	0.203078	0.572722	-
ESCA	HAT1	K-Acetyltransferases (KATs)	2147.79	0.340278	0.100276	-
ESCA	ELP3	K-Acetyltransferases (KATs)	1214.04	0.189696	0.470862	-
ESCA	KAT5	K-Acetyltransferases (KATs)	2112.9	-0.384442	0.0209035	-
ESCA	KDM5D	K-Demethylases (KDMs)	1745.08	-0.345422	0.852909	-
ESCA	CREBBP	K-Acetyltransferases (KATs)	10917.3	-0.119644	0.66019	-
ESCA	PRDM2	K-Methyltransferases (KMTs)	3692.7	-0.780495	0.000722811	-
ESCA	KDM3B	K-Demethylases (KDMs)	6527.45	-0.378663	0.00124134	-
ESCA	HDAC11	K-deacetylases	936.37	-0.659232	0.00946135	-
ESCA	KDM3A	K-Demethylases (KDMs)	3567.1	0.291179	0.309728	-
ESCA	PHF2	K-Demethylases (KDMs)	3699.08	-0.279363	0.280996	-
ESCA	KDM5A	K-Demethylases (KDMs)	4722.75	-0.0179464	0.955436	-
ESCA	KDM5B	K-Demethylases (KDMs)	6498.07	0.458056	0.296411	-
ESCA	KDM5C	K-Demethylases (KDMs)	9014.13	0.360414	0.147929	-
COAD	HDAC1	K-deacetylases	10945.8	-0.0575547	0.688849	0.00687863
COAD	KDM1A	K-Demethylases (KDMs)	3629.35	0.626233	3.1636e-14	-
COAD	KDM1B	K-Demethylases (KDMs)	2000.18	0.473828	0.00129995	-
COAD	HDAC2	K-deacetylases	4334.48	0.590313	2.39983e-10	0.183558
COAD	HDAC5	K-deacetylases	2276.66	-0.0904444	0.62466	0.0595611
COAD	HDAC4	K-deacetylases	1399.22	-0.907759	5.16283e-06	-
COAD	HDAC7	K-deacetylases	2314.68	0.44472	0.00166824	-
COAD	CLOCK	K-Acetyltransferases (KATs)	585.707	0.261646	0.0539831	-
COAD	HDAC9	K-deacetylases	346.923	-1.5953	3.02416e-10	-
COAD	HDAC8	K-deacetylases	540.97	0.722292	1.58487e-10	-
COAD	EP300	K-Acetyltransferases (KATs)	4755.99	-0.203819	0.153779	0.00520726
COAD	KAT2B	K-Acetyltransferases (KATs)	969.752	-1.33691	7.62247e-23	-
COAD	KAT2A	K-Acetyltransferases (KATs)	2664.51	1.35876	9.77203e-49	-
COAD	SETD1A	K-Methyltransferases (KMTs)	1760.04	0.389766	0.000509885	-
COAD	EZH2	K-Methyltransferases (KMTs)	1072.91	1.34648	3.14927e-19	0.00442557
COAD	GTF3C4	K-Acetyltransferases (KATs)	771.587	0.445501	1.15853e-05	-
COAD	KDM4D	K-Demethylases (KDMs)	28.0233	0.25518	0.148436	-
COAD	HDAC3	K-deacetylases	2084.77	0.190158	0.0142321	-
COAD	GOT2	K-Acetyltransferases (KATs)	6733.59	0.118066	0.196547	-
COAD	NCOA2	K-Acetyltransferases (KATs)	1307.71	-0.206165	0.152319	-
COAD	NCOA3	K-Acetyltransferases (KATs)	2340.39	0.332767	0.0159704	-
COAD	NCOA1	K-Acetyltransferases (KATs)	2327.24	-0.79418	1.4104e-11	-
COAD	SIRT5	K-deacetylases	913.031	0.00354108	0.977792	-
COAD	HDAC6	K-deacetylases	2051.37	0.0435446	0.796862	-
COAD	KDM3B	K-Demethylases (KDMs)	4679.91	0.0894643	0.441338	0.0105306
COAD	KDM4C	K-Demethylases (KDMs)	1542.53	0.113561	0.313891	-
COAD	KDM4B	K-Demethylases (KDMs)	1870.95	-0.117852	0.307712	-
COAD	KDM4A	K-Demethylases (KDMs)	2744.96	-0.488081	3.62066e-06	-
COAD	KDM6A	K-Demethylases (KDMs)	1301.08	-0.202211	0.228227	5.37441e-07
COAD	KDM6B	K-Demethylases (KDMs)	2431.48	-0.263604	0.126007	-
COAD	KDM2A	K-Demethylases (KDMs)	4946.89	0.149726	0.174235	-
COAD	KDM2B	K-Demethylases (KDMs)	1278.92	0.407436	5.97337e-07	0.0142821
COAD	SETDB1	K-Methyltransferases (KMTs)	1454.96	0.302455	2.06433e-05	0.379432
COAD	SETDB2	K-Methyltransferases (KMTs)	701.558	0.171201	0.155157	-
COAD	SIRT3	K-deacetylases	998.581	-0.227028	0.000525284	-
COAD	EHMT1	K-Methyltransferases (KMTs)	2434.16	0.00973172	0.942418	-
COAD	ASH1L	K-Methyltransferases (KMTs)	2943.43	-0.403981	0.00318819	-
COAD	SIRT2	K-deacetylases	2044	0.00301487	0.982316	-
COAD	SIRT7	K-deacetylases	1180.2	-0.342324	0.0150763	-
COAD	SIRT6	K-deacetylases	1716.4	-0.901515	2.04452e-11	-
COAD	SETMAR	K-Methyltransferases (KMTs)	525.703	0.00547668	0.970149	-
COAD	SIRT4	K-deacetylases	31.4544	-0.935856	0.000128652	0.176717
COAD	SUV39H1	K-Methyltransferases (KMTs)	719.616	1.11208	6.94189e-19	-
COAD	SUV39H2	K-Methyltransferases (KMTs)	447.6	1.02898	3.37063e-22	-
COAD	SMYD5	K-Methyltransferases (KMTs)	1311.23	0.90071	5.32016e-22	-
COAD	EHMT2	K-Methyltransferases (KMTs)	2837.92	0.716154	1.10058e-10	-
COAD	SMYD1	K-Methyltransferases (KMTs)	237.691	-3.97089	2.01039e-09	-
COAD	SMYD3	K-Methyltransferases (KMTs)	425.567	0.932437	3.22762e-13	-
COAD	SETD3	K-Methyltransferases (KMTs)	3095.53	-0.321326	0.000190791	-
COAD	SETD2	K-Methyltransferases (KMTs)	3040.16	-0.178352	0.0902092	5.5127e-05
COAD	SETD7	K-Methyltransferases (KMTs)	3409.03	0.230119	0.156956	0.353189
COAD	NSD1	K-Methyltransferases (KMTs)	3152.43	-0.00874739	0.954603	-
COAD	DOT1L	K-Methyltransferases (KMTs)	2450.03	0.033232	0.871069	-
COAD	PRDM2	K-Methyltransferases (KMTs)	1947.69	-0.122714	0.250389	-
COAD	HAT1	K-Acetyltransferases (KATs)	1741.77	0.301836	0.00179266	-
COAD	ELP3	K-Acetyltransferases (KATs)	1364.12	-0.0274414	0.855726	-
COAD	KAT5	K-Acetyltransferases (KATs)	2095.36	-0.300471	8.21675e-06	-
COAD	KDM5A	K-Demethylases (KDMs)	2331.76	0.0754791	0.504381	-
COAD	KDM5D	K-Demethylases (KDMs)	1011.55	-0.329652	0.725019	-
COAD	CREBBP	K-Acetyltransferases (KATs)	4561.82	-0.0271323	0.885755	0.00570335
COAD	PHF8	K-Demethylases (KDMs)	2084.67	0.711842	1.39389e-08	-
COAD	SIRT1	K-deacetylases	1143.13	-0.180288	0.112218	-
COAD	HDAC10	K-deacetylases	1136.77	0.369601	0.00265533	-
COAD	KDM3A	K-Demethylases (KDMs)	2392.15	0.579531	7.39239e-06	-
COAD	PHF2	K-Demethylases (KDMs)	2270.29	-0.129169	0.373387	-
COAD	HDAC11	K-deacetylases	1332.78	-0.113891	0.487414	0.189756
COAD	KDM5B	K-Demethylases (KDMs)	2980.12	0.0424076	0.759998	0.00246351
COAD	KDM5C	K-Demethylases (KDMs)	5448.66	0.414418	0.00390164	0.0202262
KIRP	HDAC1	K-deacetylases	4621.37	-0.547786	3.80551e-07	-
KIRP	PHF8	K-Demethylases (KDMs)	2243.41	-0.209111	0.0819966	-
KIRP	KDM1B	K-Demethylases (KDMs)	1469.38	0.718199	6.82776e-06	-
KIRP	HDAC2	K-deacetylases	3573.08	-0.0205334	0.867775	-
KIRP	HDAC5	K-deacetylases	4256.32	-0.225206	0.0549272	-
KIRP	HDAC4	K-deacetylases	1055.79	-0.0545491	0.837473	-
KIRP	HDAC7	K-deacetylases	4834.79	0.204798	0.271695	-
KIRP	HDAC6	K-deacetylases	6561.21	-0.694205	0.000325198	-
KIRP	HDAC9	K-deacetylases	444.595	0.80484	0.000900934	-
KIRP	KDM5D	K-Demethylases (KDMs)	965.211	-1.17413	0.110105	-
KIRP	EP300	K-Acetyltransferases (KATs)	5823.19	-0.17681	0.177756	-
KIRP	GTF3C4	K-Acetyltransferases (KATs)	1033.47	-0.0270341	0.898285	-
KIRP	KAT2B	K-Acetyltransferases (KATs)	2074.96	-0.810273	2.05946e-07	-
KIRP	KAT2A	K-Acetyltransferases (KATs)	2469.6	0.737252	0.000461822	-
KIRP	NCOA2	K-Acetyltransferases (KATs)	2340.04	-0.0910923	0.758945	-
KIRP	SETD1A	K-Methyltransferases (KMTs)	2645.05	0.642689	4.42332e-12	-
KIRP	EZH2	K-Methyltransferases (KMTs)	217.403	2.13167	1.94815e-23	-
KIRP	KDM2A	K-Demethylases (KDMs)	5810.85	-0.0209195	0.862218	-
KIRP	HDAC3	K-deacetylases	2350.72	0.0867592	0.228923	-
KIRP	EHMT1	K-Methyltransferases (KMTs)	2497.82	0.14256	0.121256	-
KIRP	NCOA3	K-Acetyltransferases (KATs)	2780.09	0.316697	0.0141249	-
KIRP	NCOA1	K-Acetyltransferases (KATs)	4205.98	-0.553692	1.09626e-06	-
KIRP	SIRT5	K-deacetylases	1626.01	0.200574	0.117776	-
KIRP	SIRT1	K-deacetylases	1263.4	-0.104492	0.277576	-
KIRP	CLOCK	K-Acetyltransferases (KATs)	897.979	0.0539629	0.854099	-
KIRP	KDM3B	K-Demethylases (KDMs)	6122.52	0.0907515	0.389832	-
KIRP	KDM4C	K-Demethylases (KDMs)	1183.14	-0.0254077	0.798602	-
KIRP	KDM4B	K-Demethylases (KDMs)	2576.63	0.247764	0.024508	-
KIRP	KDM4A	K-Demethylases (KDMs)	2868.13	0.125241	0.29573	-
KIRP	KDM6A	K-Demethylases (KDMs)	1312.47	-0.121305	0.564395	0.0239615
KIRP	HDAC8	K-deacetylases	698.361	-0.112494	0.206842	-
KIRP	GOT2	K-Acetyltransferases (KATs)	12306.8	0.200551	0.132834	-
KIRP	KDM2B	K-Demethylases (KDMs)	1425.24	0.621483	6.51571e-09	-
KIRP	SETDB1	K-Methyltransferases (KMTs)	1909.23	0.341338	3.02663e-06	-
KIRP	SETDB2	K-Methyltransferases (KMTs)	1130.21	0.123309	0.544526	-
KIRP	SIRT3	K-deacetylases	2597.35	0.231478	0.044433	-
KIRP	SIRT2	K-deacetylases	3194.63	0.0882287	0.40316	-
KIRP	ASH1L	K-Methyltransferases (KMTs)	4585.95	-0.308314	0.0406102	-
KIRP	KDM6B	K-Demethylases (KDMs)	3599.29	-0.0425553	0.82561	-
KIRP	SIRT7	K-deacetylases	889.335	0.89847	1.70524e-15	-
KIRP	SIRT6	K-deacetylases	1017.08	0.66583	2.48709e-08	-
KIRP	SETMAR	K-Methyltransferases (KMTs)	649.797	-0.655947	4.11806e-06	-
KIRP	SIRT4	K-deacetylases	129.693	-0.342205	0.0611267	-
KIRP	SUV39H1	K-Methyltransferases (KMTs)	512.528	0.55646	0.000517359	-
KIRP	SUV39H2	K-Methyltransferases (KMTs)	255.736	0.164748	0.153792	-
KIRP	SMYD5	K-Methyltransferases (KMTs)	2313.04	0.442783	4.77037e-07	-
KIRP	SMYD1	K-Methyltransferases (KMTs)	0.412628	-0.00694698	0.994235	-
KIRP	EHMT2	K-Methyltransferases (KMTs)	3369.6	0.391212	0.000132132	-
KIRP	KDM4D	K-Demethylases (KDMs)	103.727	0.133436	0.376874	-
KIRP	SMYD3	K-Methyltransferases (KMTs)	539.209	0.114863	0.378394	-
KIRP	SETD3	K-Methyltransferases (KMTs)	7311.56	-0.409777	0.00340915	-
KIRP	SETD2	K-Methyltransferases (KMTs)	4432.89	-0.222329	0.087009	8.99209e-06
KIRP	KDM1A	K-Demethylases (KDMs)	3154.56	-0.0243867	0.809589	-
KIRP	SETD7	K-Methyltransferases (KMTs)	3609.76	0.726497	2.74579e-08	-
KIRP	DOT1L	K-Methyltransferases (KMTs)	1670.81	-0.319309	0.0420987	-
KIRP	HAT1	K-Acetyltransferases (KATs)	1736.75	-0.0330019	0.804544	-
KIRP	ELP3	K-Acetyltransferases (KATs)	2186.38	-0.0583018	0.463473	-
KIRP	KAT5	K-Acetyltransferases (KATs)	2849.18	-0.353467	1.57988e-09	-
KIRP	KDM5A	K-Demethylases (KDMs)	3050.68	0.187423	0.182357	-
KIRP	KDM5B	K-Demethylases (KDMs)	2901.88	0.369827	0.00336331	-
KIRP	PRDM2	K-Methyltransferases (KMTs)	1939.52	-0.429416	8.98924e-05	-
KIRP	NSD1	K-Methyltransferases (KMTs)	4209.49	-0.297225	0.0274609	-
KIRP	HDAC10	K-deacetylases	1423.25	0.357508	0.0198333	-
KIRP	KDM3A	K-Demethylases (KDMs)	2804.69	0.742222	5.22193e-16	-
KIRP	PHF2	K-Demethylases (KDMs)	2416.36	-0.237487	0.0113275	-
KIRP	HDAC11	K-deacetylases	2863.74	-0.28534	0.0529714	-
KIRP	CREBBP	K-Acetyltransferases (KATs)	6271.19	0.359816	0.000490928	-
KIRP	KDM5C	K-Demethylases (KDMs)	5578.85	0.287639	0.00602845	-
LUSC	HDAC1	K-deacetylases	7950.25	1.17302	1.4241e-51	-
LUSC	KDM1A	K-Demethylases (KDMs)	5118.98	1.21624	6.21838e-38	-
LUSC	KDM1B	K-Demethylases (KDMs)	1880.51	0.650912	2.30895e-10	-
LUSC	HDAC2	K-deacetylases	6412.55	1.3277	4.21165e-48	-
LUSC	HDAC5	K-deacetylases	4133.12	-0.393649	0.000111169	-
LUSC	HDAC4	K-deacetylases	1431	0.109888	0.344383	-
LUSC	HDAC7	K-deacetylases	6173.73	-0.709376	6.01262e-15	-
LUSC	CLOCK	K-Acetyltransferases (KATs)	1012.72	0.372539	0.00949829	-
LUSC	HDAC9	K-deacetylases	504.234	0.179798	0.401096	-
LUSC	HDAC8	K-deacetylases	719.401	0.251036	0.00250717	-
LUSC	EP300	K-Acetyltransferases (KATs)	7976.71	0.215416	0.0286325	0.0338005
LUSC	KAT2B	K-Acetyltransferases (KATs)	1880.2	-1.74104	8.68654e-46	-
LUSC	KAT2A	K-Acetyltransferases (KATs)	2565.41	1.41389	2.28511e-37	-
LUSC	NCOA2	K-Acetyltransferases (KATs)	1799.57	-0.0570376	0.711459	-
LUSC	SETD1A	K-Methyltransferases (KMTs)	2475.16	0.44475	1.42397e-08	-
LUSC	EZH2	K-Methyltransferases (KMTs)	1013.82	3.15152	1.15547e-96	-
LUSC	ASH1L	K-Methyltransferases (KMTs)	5054.64	0.197953	0.0560604	-
LUSC	GTF3C4	K-Acetyltransferases (KATs)	1330.46	0.644421	5.3167e-10	-
LUSC	HDAC3	K-deacetylases	2985.34	0.398508	2.54156e-09	-
LUSC	KDM3B	K-Demethylases (KDMs)	5767.99	-0.156806	0.0390297	-
LUSC	EHMT1	K-Methyltransferases (KMTs)	3482.56	0.48409	1.59019e-08	-
LUSC	NCOA3	K-Acetyltransferases (KATs)	5219.92	0.495762	3.6943e-05	-
LUSC	EHMT2	K-Methyltransferases (KMTs)	3648.89	0.782809	1.95074e-17	-
LUSC	SETMAR	K-Methyltransferases (KMTs)	678.867	-0.1371	0.157414	-
LUSC	KDM4B	K-Demethylases (KDMs)	2584.83	0.314459	0.000551658	-
LUSC	HDAC6	K-deacetylases	2916.6	-0.116952	0.253891	-
LUSC	NSD1	K-Methyltransferases (KMTs)	5121.21	0.313168	0.00183787	-
LUSC	KDM4C	K-Demethylases (KDMs)	1509.79	-0.337582	7.45632e-05	-
LUSC	KDM6B	K-Demethylases (KDMs)	5514.19	-1.10916	3.89011e-10	-
LUSC	KDM4A	K-Demethylases (KDMs)	4066.88	0.497913	3.86296e-07	-
LUSC	KDM6A	K-Demethylases (KDMs)	1781.98	0.167396	0.0901146	-
LUSC	KDM4D	K-Demethylases (KDMs)	94.4748	0.931871	7.39203e-13	-
LUSC	GOT2	K-Acetyltransferases (KATs)	5858.21	1.02958	7.6819e-31	-
LUSC	KDM2B	K-Demethylases (KDMs)	2425.46	0.457972	3.0375e-08	-
LUSC	SETDB1	K-Methyltransferases (KMTs)	2731.16	0.665979	8.06895e-11	-
LUSC	SETDB2	K-Methyltransferases (KMTs)	832.648	-0.712647	9.88081e-14	-
LUSC	SIRT3	K-deacetylases	1532.26	-0.00687495	0.936563	-
LUSC	SIRT2	K-deacetylases	3623.07	0.0473663	0.701266	-
LUSC	SIRT1	K-deacetylases	1538.67	-0.612846	2.11846e-11	-
LUSC	SIRT7	K-deacetylases	989.39	0.565342	7.61729e-11	-
LUSC	SIRT6	K-deacetylases	784.058	0.302325	0.000144871	-
LUSC	SIRT5	K-deacetylases	1019.95	0.578043	5.98352e-06	-
LUSC	SIRT4	K-deacetylases	50.7008	-0.640892	5.52687e-05	-
LUSC	SUV39H1	K-Methyltransferases (KMTs)	814.906	1.3731	8.01512e-47	-
LUSC	KDM2A	K-Demethylases (KDMs)	9564.72	0.294656	0.000752829	-
LUSC	SUV39H2	K-Methyltransferases (KMTs)	542.896	1.83356	3.16361e-70	-
LUSC	SMYD5	K-Methyltransferases (KMTs)	1860.34	0.972929	3.60572e-37	-
LUSC	NCOA1	K-Acetyltransferases (KATs)	4707.5	-0.233393	0.0191121	-
LUSC	SMYD1	K-Methyltransferases (KMTs)	0.317364	1.55402	0.0923932	-
LUSC	SMYD3	K-Methyltransferases (KMTs)	780.822	0.385969	0.000367283	-
LUSC	SETD3	K-Methyltransferases (KMTs)	4611.22	-0.422157	1.41547e-08	-
LUSC	SETD2	K-Methyltransferases (KMTs)	4345.11	-0.336293	5.62975e-08	-
LUSC	SETD7	K-Methyltransferases (KMTs)	5755.37	-0.183917	0.167507	-
LUSC	DOT1L	K-Methyltransferases (KMTs)	3050.32	-0.0743157	0.623249	-
LUSC	PRDM2	K-Methyltransferases (KMTs)	3601.79	-0.206403	0.00972417	-
LUSC	HAT1	K-Acetyltransferases (KATs)	2983.79	0.850976	4.44676e-28	-
LUSC	ELP3	K-Acetyltransferases (KATs)	1839.72	-0.181806	0.0412189	-
LUSC	KAT5	K-Acetyltransferases (KATs)	2932.64	-0.345668	4.68749e-08	-
LUSC	KDM5D	K-Demethylases (KDMs)	1431.86	-0.53623	0.369995	-
LUSC	CREBBP	K-Acetyltransferases (KATs)	7423.62	0.0412212	0.699654	-
LUSC	PHF8	K-Demethylases (KDMs)	2538.51	0.420813	3.61034e-07	-
LUSC	HDAC11	K-deacetylases	1137.31	-0.867115	1.7929e-13	-
LUSC	HDAC10	K-deacetylases	1397.66	0.200352	0.0793144	-
LUSC	KDM3A	K-Demethylases (KDMs)	4485.83	0.973024	1.46916e-24	-
LUSC	PHF2	K-Demethylases (KDMs)	4157.11	-0.226447	0.0118822	-
LUSC	KDM5A	K-Demethylases (KDMs)	4870.91	0.502201	6.79816e-09	-
LUSC	KDM5B	K-Demethylases (KDMs)	6259.57	1.4433	2.81715e-42	-
LUSC	KDM5C	K-Demethylases (KDMs)	6806.91	0.561471	2.89292e-09	-
READ	HDAC1	K-deacetylases	10757.7	0.321059	0.289718	-
READ	KDM1A	K-Demethylases (KDMs)	3769.65	0.977085	0.000109295	-
READ	KDM1B	K-Demethylases (KDMs)	2040.15	0.359435	0.453058	-
READ	HDAC2	K-deacetylases	5391.74	0.966633	7.45667e-06	-
READ	HDAC5	K-deacetylases	1929.48	-0.597619	0.147587	-
READ	HDAC4	K-deacetylases	2194.65	0.344454	0.676572	-
READ	HDAC7	K-deacetylases	2027.29	0.362142	0.348194	-
READ	HDAC6	K-deacetylases	1970.92	0.623767	0.0645497	-
READ	HDAC9	K-deacetylases	390.898	-2.67303	1.0626e-08	-
READ	HDAC8	K-deacetylases	565.723	0.918138	0.00523942	-
READ	KAT2B	K-Acetyltransferases (KATs)	1149.07	-2.11891	2.13676e-06	-
READ	KAT2A	K-Acetyltransferases (KATs)	2266.98	1.70324	9.43634e-13	-
READ	NCOA2	K-Acetyltransferases (KATs)	1331.42	-0.172553	0.779051	-
READ	SETD1A	K-Methyltransferases (KMTs)	1723.12	0.937421	0.00174307	-
READ	SETD2	K-Methyltransferases (KMTs)	3354.55	0.181432	0.617148	-
READ	EZH2	K-Methyltransferases (KMTs)	957.328	1.11077	0.00320924	-
READ	ASH1L	K-Methyltransferases (KMTs)	3462.65	-0.0977497	0.861	-
READ	GTF3C4	K-Acetyltransferases (KATs)	831.779	0.6644	0.00480472	-
READ	HDAC3	K-deacetylases	1965.66	0.0630999	0.834927	-
READ	GOT2	K-Acetyltransferases (KATs)	5950.12	0.294682	0.563109	-
READ	EHMT1	K-Methyltransferases (KMTs)	2285.95	0.618861	0.0503564	-
READ	NCOA3	K-Acetyltransferases (KATs)	2437.62	0.336984	0.387332	-
READ	EHMT2	K-Methyltransferases (KMTs)	2540.59	0.952304	5.28933e-05	-
READ	SIRT5	K-deacetylases	911.757	0.353155	0.298757	-
READ	KDM4B	K-Demethylases (KDMs)	1688.65	0.154226	0.742086	-
READ	CLOCK	K-Acetyltransferases (KATs)	635.08	0.0157465	0.968607	-
READ	KDM3B	K-Demethylases (KDMs)	4756.55	0.341549	0.304386	-
READ	KDM4C	K-Demethylases (KDMs)	1710.21	0.201741	0.526429	-
READ	KDM6B	K-Demethylases (KDMs)	1916.35	0.303349	0.465953	-
READ	KDM4A	K-Demethylases (KDMs)	2522.38	0.00862361	0.982412	-
READ	KDM6A	K-Demethylases (KDMs)	1540.77	-0.147841	0.707985	-
READ	KDM4D	K-Demethylases (KDMs)	33.4659	0.414962	0.398177	-
READ	KDM2A	K-Demethylases (KDMs)	4730.94	0.512786	0.20323	-
READ	KDM2B	K-Demethylases (KDMs)	1274.55	0.54665	0.0887871	-
READ	SETDB1	K-Methyltransferases (KMTs)	1551.97	0.737866	0.00948649	-
READ	SETDB2	K-Methyltransferases (KMTs)	846.163	0.236582	0.419179	-
READ	SIRT3	K-deacetylases	941.155	-0.0761197	0.75979	-
READ	SIRT2	K-deacetylases	1558.47	-0.721843	0.0100596	-
READ	SIRT1	K-deacetylases	1250.69	-0.489037	0.0818095	-
READ	SIRT7	K-deacetylases	1002.87	0.0670701	0.905332	-
READ	SIRT6	K-deacetylases	1328.02	-1.02692	0.013109	-
READ	SETMAR	K-Methyltransferases (KMTs)	524.233	-0.490177	0.184385	-
READ	SIRT4	K-deacetylases	34.4279	-1.73296	0.000314377	-
READ	SUV39H1	K-Methyltransferases (KMTs)	589.389	1.09636	5.33037e-05	-
READ	SUV39H2	K-Methyltransferases (KMTs)	463.442	0.995381	0.000479689	-
READ	SMYD5	K-Methyltransferases (KMTs)	1283.38	1.22498	3.26396e-07	-
READ	NCOA1	K-Acetyltransferases (KATs)	2504.84	-0.770226	0.00850682	-
READ	SMYD1	K-Methyltransferases (KMTs)	295.771	-4.23893	9.64747e-06	-
READ	SMYD3	K-Methyltransferases (KMTs)	465.908	0.679058	0.0754049	-
READ	SETD3	K-Methyltransferases (KMTs)	3263.77	-0.475883	0.136367	-
READ	EP300	K-Acetyltransferases (KATs)	4806.09	0.23171	0.611714	0.328204
READ	SETD7	K-Methyltransferases (KMTs)	3297.96	-0.390361	0.501136	-
READ	NSD1	K-Methyltransferases (KMTs)	3059.91	0.309062	0.442083	-
READ	DOT1L	K-Methyltransferases (KMTs)	1692.24	0.482978	0.312383	-
READ	PRDM2	K-Methyltransferases (KMTs)	1990.12	0.0986431	0.80351	-
READ	HAT1	K-Acetyltransferases (KATs)	1948.12	0.330686	0.142472	-
READ	ELP3	K-Acetyltransferases (KATs)	1503.39	-0.0238266	0.956789	-
READ	KAT5	K-Acetyltransferases (KATs)	1879.05	-0.543467	0.0245806	-
READ	KDM5D	K-Demethylases (KDMs)	442.237	-0.477554	0.787033	-
READ	CREBBP	K-Acetyltransferases (KATs)	4402.49	0.399543	0.405596	0.207584
READ	PHF8	K-Demethylases (KDMs)	1998.78	1.07087	0.00017907	-
READ	HDAC11	K-deacetylases	1414.19	0.34179	0.210873	-
READ	HDAC10	K-deacetylases	823.281	0.57599	0.244996	-
READ	KDM3A	K-Demethylases (KDMs)	2795.47	0.498498	0.100268	-
READ	PHF2	K-Demethylases (KDMs)	2520.1	0.125529	0.754994	-
READ	KDM5A	K-Demethylases (KDMs)	2804.77	0.479034	0.162986	-
READ	KDM5B	K-Demethylases (KDMs)	3315.88	0.677245	0.143271	-
READ	KDM5C	K-Demethylases (KDMs)	5786.06	1.03983	0.000522984	-
LIHC	HDAC1	K-deacetylases	2568.55	0.28592	0.00211734	-
LIHC	PHF8	K-Demethylases (KDMs)	1565.68	-0.256867	0.056908	-
LIHC	KDM1B	K-Demethylases (KDMs)	464.866	0.370142	0.00535724	-
LIHC	HDAC2	K-deacetylases	1295.67	0.062061	0.511119	-
LIHC	HDAC5	K-deacetylases	1898.56	0.663497	5.03531e-09	-
LIHC	HDAC4	K-deacetylases	257.94	0.974197	1.97174e-10	-
LIHC	HDAC7	K-deacetylases	858.879	0.731328	1.05132e-05	-
LIHC	HDAC6	K-deacetylases	4187.4	-0.688124	3.52742e-07	-
LIHC	HDAC9	K-deacetylases	60.8095	-0.86898	8.8076e-05	-
LIHC	HDAC8	K-deacetylases	461.709	0.260476	0.00240621	-
LIHC	EP300	K-Acetyltransferases (KATs)	1976.99	-0.00553994	0.971259	-
LIHC	GTF3C4	K-Acetyltransferases (KATs)	250.77	-0.103343	0.512898	-
LIHC	ASH1L	K-Methyltransferases (KMTs)	1333.6	0.600118	3.30014e-05	-
LIHC	KAT2A	K-Acetyltransferases (KATs)	1092.39	1.00323	7.56647e-20	-
LIHC	SETD1A	K-Methyltransferases (KMTs)	987.745	0.312788	0.00023264	-
LIHC	EZH2	K-Methyltransferases (KMTs)	215.049	2.46336	8.64001e-46	-
LIHC	HDAC10	K-deacetylases	998.254	0.282278	0.0125268	-
LIHC	HDAC3	K-deacetylases	1501.44	0.0281952	0.756275	-
LIHC	EHMT1	K-Methyltransferases (KMTs)	1300.27	-0.179632	0.0666102	-
LIHC	NCOA3	K-Acetyltransferases (KATs)	1177.95	0.305887	0.0168255	-
LIHC	EHMT2	K-Methyltransferases (KMTs)	1346.36	1.18487	2.71116e-24	-
LIHC	SETMAR	K-Methyltransferases (KMTs)	306.699	0.39815	0.00180478	-
LIHC	CLOCK	K-Acetyltransferases (KATs)	236.875	0.284523	0.252294	-
LIHC	KDM3B	K-Demethylases (KDMs)	1540.94	0.436707	3.33262e-05	-
LIHC	KDM4C	K-Demethylases (KDMs)	670.873	-0.141637	0.107327	-
LIHC	KDM4B	K-Demethylases (KDMs)	1320.5	0.0167159	0.905566	-
LIHC	KDM4A	K-Demethylases (KDMs)	1352.93	0.153388	0.182003	-
LIHC	KDM6A	K-Demethylases (KDMs)	758.447	-0.185752	0.225183	-
LIHC	KDM6B	K-Demethylases (KDMs)	1234.32	-1.1377	1.35413e-15	-
LIHC	GOT2	K-Acetyltransferases (KATs)	15784.1	-1.00408	1.09422e-09	-
LIHC	DOT1L	K-Methyltransferases (KMTs)	924.526	0.333688	0.0227265	-
LIHC	SETDB1	K-Methyltransferases (KMTs)	1018.78	0.900631	3.88227e-23	-
LIHC	SETDB2	K-Methyltransferases (KMTs)	353.54	0.0681303	0.677105	-
LIHC	SIRT3	K-deacetylases	1569.29	-0.291812	0.00227262	-
LIHC	NCOA2	K-Acetyltransferases (KATs)	1031.59	0.368016	0.194506	-
LIHC	SIRT1	K-deacetylases	751.154	-0.735339	4.44104e-09	-
LIHC	SIRT7	K-deacetylases	510.232	0.785879	8.36435e-13	-
LIHC	SIRT6	K-deacetylases	457.863	0.606905	1.70653e-06	-
LIHC	SIRT5	K-deacetylases	1520.7	-0.518124	4.24617e-06	-
LIHC	SIRT4	K-deacetylases	81.839	0.311269	0.0775563	-
LIHC	SUV39H1	K-Methyltransferases (KMTs)	512.441	0.834855	1.66493e-14	-
LIHC	KDM2A	K-Demethylases (KDMs)	3127.06	0.0722935	0.386665	-
LIHC	SUV39H2	K-Methyltransferases (KMTs)	184.724	0.759443	1.81212e-16	-
LIHC	KAT2B	K-Acetyltransferases (KATs)	1788.78	-0.416299	0.00134197	-
LIHC	SMYD5	K-Methyltransferases (KMTs)	686.464	0.609027	1.7889e-08	-
LIHC	SMYD1	K-Methyltransferases (KMTs)	1.11908	0.653345	0.392214	-
LIHC	NCOA1	K-Acetyltransferases (KATs)	1460.72	-0.198845	0.0570394	-
LIHC	KDM4D	K-Demethylases (KDMs)	21.2768	0.478924	0.0103044	-
LIHC	SMYD3	K-Methyltransferases (KMTs)	265.765	1.38835	4.94495e-18	-
LIHC	SETD3	K-Methyltransferases (KMTs)	2113.98	-0.427316	2.09296e-09	-
LIHC	SETD2	K-Methyltransferases (KMTs)	2041.84	0.0188024	0.875168	0.34209
LIHC	KDM1A	K-Demethylases (KDMs)	1154.05	0.130771	0.087547	-
LIHC	SETD7	K-Methyltransferases (KMTs)	4148.19	-0.262698	0.0322677	-
LIHC	KDM2B	K-Demethylases (KDMs)	714.479	-0.171355	0.150875	0.420558
LIHC	HAT1	K-Acetyltransferases (KATs)	908.183	0.395812	6.66266e-07	-
LIHC	PHF2	K-Demethylases (KDMs)	776.233	-0.258685	0.0295828	-
LIHC	KAT5	K-Acetyltransferases (KATs)	1079.88	0.155617	0.00270645	-
LIHC	SIRT2	K-deacetylases	2051.13	-0.0417859	0.700795	-
LIHC	KDM5D	K-Demethylases (KDMs)	425.482	-0.140264	0.859432	-
LIHC	CREBBP	K-Acetyltransferases (KATs)	2345.71	-0.108561	0.282581	-
LIHC	PRDM2	K-Methyltransferases (KMTs)	571.476	-0.286067	0.00409143	-
LIHC	NSD1	K-Methyltransferases (KMTs)	1307.33	0.729952	2.55055e-11	-
LIHC	HDAC11	K-deacetylases	579.413	1.70675	1.60239e-26	-
LIHC	KDM3A	K-Demethylases (KDMs)	948.996	0.318979	0.0118647	-
LIHC	ELP3	K-Acetyltransferases (KATs)	1170.47	-0.274945	0.015825	-
LIHC	KDM5A	K-Demethylases (KDMs)	1256.99	-0.133959	0.145043	-
LIHC	KDM5B	K-Demethylases (KDMs)	925.886	0.734649	4.92356e-08	-
LIHC	KDM5C	K-Demethylases (KDMs)	2229.8	0.345407	0.00165576	-
BLCA	HDAC1	K-deacetylases	6843.53	0.38455	0.0682095	-
BLCA	KDM1A	K-Demethylases (KDMs)	5916.31	1.14175	5.7559e-09	-
BLCA	HDAC3	K-deacetylases	2381.26	0.282322	0.085556	-
BLCA	HDAC2	K-deacetylases	5407.96	0.701437	2.06233e-07	-
BLCA	HDAC5	K-deacetylases	3175.32	-1.0942	1.43968e-11	-
BLCA	HDAC4	K-deacetylases	1299.84	-2.34965	3.45403e-12	-
BLCA	HDAC7	K-deacetylases	4032.28	-0.145115	0.446855	-
BLCA	HDAC6	K-deacetylases	2011.48	0.642409	0.00435331	-
BLCA	HDAC9	K-deacetylases	251.345	-0.784908	0.113638	-
BLCA	HDAC8	K-deacetylases	603.199	0.453547	0.000468598	-
BLCA	EP300	K-Acetyltransferases (KATs)	4192.75	-0.0174453	0.953782	3.78107e-11
BLCA	KAT2B	K-Acetyltransferases (KATs)	1329.57	-0.970689	0.000246492	-
BLCA	KAT2A	K-Acetyltransferases (KATs)	2762.63	0.958792	1.49134e-05	-
BLCA	SETD1A	K-Methyltransferases (KMTs)	1942.7	0.334219	0.022275	-
BLCA	EZH2	K-Methyltransferases (KMTs)	759.313	1.68496	5.82184e-05	-
BLCA	GTF3C4	K-Acetyltransferases (KATs)	654.481	0.546375	0.0377452	-
BLCA	PHF8	K-Demethylases (KDMs)	2204.14	0.164495	0.617194	-
BLCA	KDM5A	K-Demethylases (KDMs)	2845.17	0.0683416	0.6923	-
BLCA	EHMT1	K-Methyltransferases (KMTs)	2616.25	0.181463	0.161086	-
BLCA	NCOA3	K-Acetyltransferases (KATs)	3759.97	0.504141	0.046009	-
BLCA	EHMT2	K-Methyltransferases (KMTs)	3874.23	0.775226	0.000569071	-
BLCA	SETMAR	K-Methyltransferases (KMTs)	801.867	-0.134021	0.644621	-
BLCA	CLOCK	K-Acetyltransferases (KATs)	571.982	-0.457307	0.267006	-
BLCA	NSD1	K-Methyltransferases (KMTs)	3116.66	0.0894469	0.7509	-
BLCA	KDM4C	K-Demethylases (KDMs)	1071.57	-0.230662	0.213229	-
BLCA	KDM4B	K-Demethylases (KDMs)	2025.68	0.281251	0.145749	-
BLCA	KDM4A	K-Demethylases (KDMs)	2674.63	0.662173	0.000870009	-
BLCA	KDM6A	K-Demethylases (KDMs)	1383.96	0.261352	0.357371	8.70494e-13
BLCA	PHF2	K-Demethylases (KDMs)	2606.28	-0.238243	0.263719	-
BLCA	KDM6B	K-Demethylases (KDMs)	4535.84	-1.23423	0.000140301	-
BLCA	KDM2A	K-Demethylases (KDMs)	6720.46	-0.11566	0.53092	-
BLCA	KDM2B	K-Demethylases (KDMs)	1690.69	0.329145	0.0162854	-
BLCA	SETDB1	K-Methyltransferases (KMTs)	1806.65	0.56392	6.92086e-05	-
BLCA	SETDB2	K-Methyltransferases (KMTs)	510.238	-0.562998	0.00409448	-
BLCA	SIRT3	K-deacetylases	1018.21	-0.127402	0.532615	-
BLCA	NCOA2	K-Acetyltransferases (KATs)	991.503	-0.337383	0.476093	-
BLCA	SIRT1	K-deacetylases	1195.21	-1.0869	2.31661e-07	-
BLCA	SIRT7	K-deacetylases	1200.77	0.722071	0.0220423	-
BLCA	SIRT6	K-deacetylases	797.331	0.503033	0.057664	-
BLCA	SIRT5	K-deacetylases	781.107	0.259856	0.235984	-
BLCA	SIRT4	K-deacetylases	28.9567	-0.392955	0.394128	-
BLCA	SUV39H1	K-Methyltransferases (KMTs)	567.472	0.767975	0.00297529	-
BLCA	SUV39H2	K-Methyltransferases (KMTs)	425.659	0.695541	0.000666377	-
BLCA	SMYD5	K-Methyltransferases (KMTs)	1544.8	0.608884	0.00351132	-
BLCA	SMYD1	K-Methyltransferases (KMTs)	0.207538	-0.119042	0.937534	-
BLCA	NCOA1	K-Acetyltransferases (KATs)	2903.86	-0.464241	0.0176838	-
BLCA	KDM4D	K-Demethylases (KDMs)	47.1752	0.594988	0.0560866	-
BLCA	SMYD3	K-Methyltransferases (KMTs)	744.641	1.08242	0.00237116	-
BLCA	GOT2	K-Acetyltransferases (KATs)	7221.51	0.0935833	0.718107	-
BLCA	SETD3	K-Methyltransferases (KMTs)	3340.44	-0.654839	0.00158257	-
BLCA	SETD2	K-Methyltransferases (KMTs)	3827.84	0.024888	0.923082	0.145933
BLCA	SETD7	K-Methyltransferases (KMTs)	4246.43	-1.35745	1.02906e-05	-
BLCA	DOT1L	K-Methyltransferases (KMTs)	1783.26	0.227526	0.45787	-
BLCA	HAT1	K-Acetyltransferases (KATs)	2008.22	0.298135	0.110156	-
BLCA	ELP3	K-Acetyltransferases (KATs)	1335.68	-0.239382	0.262687	-
BLCA	KAT5	K-Acetyltransferases (KATs)	2212.63	-0.372939	0.00152184	-
BLCA	SIRT2	K-deacetylases	2635.13	-0.113552	0.62888	-
BLCA	KDM5D	K-Demethylases (KDMs)	1131.81	-0.488994	0.723336	-
BLCA	CREBBP	K-Acetyltransferases (KATs)	4118.85	-0.308258	0.0906993	1.20586e-08
BLCA	PRDM2	K-Methyltransferases (KMTs)	2741.96	-0.370755	0.022275	-
BLCA	KDM3B	K-Demethylases (KDMs)	4130.78	-0.249803	0.246337	-
BLCA	HDAC10	K-deacetylases	1226.49	0.608874	0.0559778	-
BLCA	KDM1B	K-Demethylases (KDMs)	912.122	0.38876	0.125194	-
BLCA	KDM3A	K-Demethylases (KDMs)	2667.31	0.515562	0.0235499	-
BLCA	ASH1L	K-Methyltransferases (KMTs)	3664.38	-0.600945	0.059671	-
BLCA	HDAC11	K-deacetylases	988.505	-0.327385	0.250507	-
BLCA	KDM5B	K-Demethylases (KDMs)	4864	0.748958	8.36457e-05	-
BLCA	KDM5C	K-Demethylases (KDMs)	5517.87	0.337333	0.0628411	-
BRCA	HDAC1	K-deacetylases	5560.9	0.463857	1.83639e-14	-
BRCA	KDM1A	K-Demethylases (KDMs)	4698.91	0.459422	2.94798e-19	-
BRCA	KDM1B	K-Demethylases (KDMs)	1620.78	0.508455	2.2799e-17	-
BRCA	HDAC2	K-deacetylases	5695.29	0.584748	2.05388e-16	-
BRCA	HDAC5	K-deacetylases	3836.87	-0.611809	7.31635e-19	-
BRCA	HDAC4	K-deacetylases	1192.26	-0.91692	2.92682e-30	-
BRCA	HDAC7	K-deacetylases	4437.89	-0.362221	6.46107e-11	-
BRCA	HDAC6	K-deacetylases	2792.59	-0.1013	0.0139921	-
BRCA	HDAC9	K-deacetylases	542.162	0.079818	0.689708	-
BRCA	HDAC8	K-deacetylases	736.332	0.367018	4.10713e-20	-
BRCA	EP300	K-Acetyltransferases (KATs)	7636.89	0.00713973	0.93236	-
BRCA	KAT2B	K-Acetyltransferases (KATs)	1738.48	-1.21551	8.05477e-32	-
BRCA	KAT2A	K-Acetyltransferases (KATs)	2148.56	0.106325	0.222899	-
BRCA	NCOA2	K-Acetyltransferases (KATs)	3027.8	0.194814	0.0904446	-
BRCA	SETD1A	K-Methyltransferases (KMTs)	2215.59	0.195508	5.6199e-05	-
BRCA	EZH2	K-Methyltransferases (KMTs)	718.027	2.22758	6.66795e-78	-
BRCA	ASH1L	K-Methyltransferases (KMTs)	8574.53	0.0221535	0.811976	-
BRCA	GTF3C4	K-Acetyltransferases (KATs)	1685.96	0.420093	1.05256e-07	-
BRCA	KDM4D	K-Demethylases (KDMs)	97.7828	-0.265447	0.000313651	-
BRCA	HDAC3	K-deacetylases	2671.9	0.0961659	0.0101902	-
BRCA	KDM3B	K-Demethylases (KDMs)	7401.86	-0.0785123	0.111975	-
BRCA	EHMT1	K-Methyltransferases (KMTs)	3480.17	0.238215	9.9194e-06	-
BRCA	NCOA3	K-Acetyltransferases (KATs)	4445.28	0.408884	8.5833e-09	-
BRCA	EHMT2	K-Methyltransferases (KMTs)	3648.48	0.502474	1.54943e-16	-
BRCA	SIRT5	K-deacetylases	1009.43	-0.0676753	0.292061	-
BRCA	CLOCK	K-Acetyltransferases (KATs)	1366.29	0.243637	0.0187498	-
BRCA	NSD1	K-Methyltransferases (KMTs)	6495.76	0.140583	0.0229149	-
BRCA	KDM4C	K-Demethylases (KDMs)	1617.06	-0.109829	0.0555238	-
BRCA	KDM4B	K-Demethylases (KDMs)	5382.18	1.05819	1.31286e-21	-
BRCA	KDM4A	K-Demethylases (KDMs)	3694.24	0.323785	1.44891e-11	-
BRCA	KDM6A	K-Demethylases (KDMs)	2737.23	0.0285358	0.719143	0.00848722
BRCA	KDM6B	K-Demethylases (KDMs)	2419.65	-0.362502	1.14584e-08	-
BRCA	GOT2	K-Acetyltransferases (KATs)	5512.8	0.790637	1.84476e-26	-
BRCA	KDM2B	K-Demethylases (KDMs)	1812.36	0.368468	8.6682e-12	-
BRCA	SETDB1	K-Methyltransferases (KMTs)	2970.68	0.509432	7.64618e-23	-
BRCA	SETDB2	K-Methyltransferases (KMTs)	1141.29	-0.478657	2.36713e-12	-
BRCA	SIRT3	K-deacetylases	1896.49	-0.159183	0.0138799	-
BRCA	SIRT2	K-deacetylases	3076.34	-0.45805	1.19601e-08	-
BRCA	SIRT1	K-deacetylases	2275.71	-0.32713	1.75128e-08	-
BRCA	SIRT7	K-deacetylases	662.831	0.673316	1.22373e-17	-
BRCA	SIRT6	K-deacetylases	496.22	0.604199	7.53388e-14	-
BRCA	SETMAR	K-Methyltransferases (KMTs)	1530.01	-0.351188	9.2503e-09	-
BRCA	SIRT4	K-deacetylases	65.4987	-0.386085	6.87842e-06	-
BRCA	SUV39H1	K-Methyltransferases (KMTs)	628.327	0.537765	1.40079e-18	-
BRCA	SUV39H2	K-Methyltransferases (KMTs)	502.784	0.835161	5.15484e-28	-
BRCA	KDM2A	K-Demethylases (KDMs)	9723.36	0.258508	5.91553e-08	-
BRCA	NCOA1	K-Acetyltransferases (KATs)	5640.53	-0.333472	4.22173e-09	-
BRCA	SMYD1	K-Methyltransferases (KMTs)	550.763	-4.71164	1.21747e-58	-
BRCA	SMYD3	K-Methyltransferases (KMTs)	932.874	1.45655	3.94824e-55	-
BRCA	SETD3	K-Methyltransferases (KMTs)	4461.59	-0.14401	0.0248553	-
BRCA	SETD2	K-Methyltransferases (KMTs)	6273.37	-0.184313	0.000622717	-
BRCA	SETD7	K-Methyltransferases (KMTs)	10507.7	-0.63182	4.86223e-12	-
BRCA	DOT1L	K-Methyltransferases (KMTs)	1272.74	0.272019	0.000486507	-
BRCA	PRDM2	K-Methyltransferases (KMTs)	4162.56	-0.249913	1.70622e-06	-
BRCA	SMYD5	K-Methyltransferases (KMTs)	1732.64	0.250053	1.22457e-07	-
BRCA	HAT1	K-Acetyltransferases (KATs)	3060.7	0.454203	1.67704e-18	-
BRCA	ELP3	K-Acetyltransferases (KATs)	2113.79	-0.092691	0.164368	-
BRCA	KAT5	K-Acetyltransferases (KATs)	2456.22	-0.0737041	0.128035	-
BRCA	KDM5D	K-Demethylases (KDMs)	0.403026	-0.0150636	0.989764	-
BRCA	CREBBP	K-Acetyltransferases (KATs)	7939.27	0.00211941	0.981566	-
BRCA	PHF8	K-Demethylases (KDMs)	3048.38	0.369352	3.19933e-09	-
BRCA	HDAC11	K-deacetylases	1684.07	0.781501	1.65215e-13	-
BRCA	HDAC10	K-deacetylases	732.201	0.339637	7.11444e-05	-
BRCA	KDM3A	K-Demethylases (KDMs)	4008.18	0.130154	0.0337095	-
BRCA	PHF2	K-Demethylases (KDMs)	3658.98	-0.273881	1.04119e-10	-
BRCA	KDM5A	K-Demethylases (KDMs)	5176.54	0.0334715	0.598787	-
BRCA	KDM5B	K-Demethylases (KDMs)	8203.28	1.13856	5.11247e-63	-
BRCA	KDM5C	K-Demethylases (KDMs)	6857.98	0.32636	1.98502e-13	-
STAD	HDAC1	K-deacetylases	6445.23	0.539239	0.000578627	-
STAD	KDM1A	K-Demethylases (KDMs)	2698.02	0.419729	0.00016696	-
STAD	KDM1B	K-Demethylases (KDMs)	1488.38	0.581362	0.000371805	-
STAD	HDAC2	K-deacetylases	3502.35	0.37329	9.36589e-05	-
STAD	HDAC5	K-deacetylases	3044.6	-0.842804	3.69394e-05	-
STAD	HDAC4	K-deacetylases	2183.98	-1.05133	4.407e-05	9.91576e-05
STAD	HDAC7	K-deacetylases	3247.49	0.2372	0.117816	-
STAD	HDAC6	K-deacetylases	1762.65	0.206779	0.195363	-
STAD	HDAC9	K-deacetylases	873.327	-0.359985	0.391114	-
STAD	HDAC8	K-deacetylases	449.327	0.388526	0.000254866	-
STAD	EP300	K-Acetyltransferases (KATs)	7196.82	-0.00788488	0.961621	-
STAD	KAT2B	K-Acetyltransferases (KATs)	2310.92	-1.62585	6.36217e-14	-
STAD	KAT2A	K-Acetyltransferases (KATs)	2048.58	0.931478	8.48878e-13	-
STAD	NCOA2	K-Acetyltransferases (KATs)	2257.44	-0.359696	0.0954034	-
STAD	SETD1A	K-Methyltransferases (KMTs)	2679.15	0.359	0.00675264	-
STAD	EZH2	K-Methyltransferases (KMTs)	646.132	1.15728	0.000211759	-
STAD	ELP3	K-Acetyltransferases (KATs)	1082.64	0.137177	0.251433	-
STAD	GTF3C4	K-Acetyltransferases (KATs)	946.91	0.28548	0.0970153	0.0399726
STAD	HDAC3	K-deacetylases	1526.7	-0.184565	0.0620933	-
STAD	SIRT6	K-deacetylases	898.927	0.383223	0.0684647	-
STAD	EHMT1	K-Methyltransferases (KMTs)	3050.61	0.255318	0.0019814	-
STAD	NCOA3	K-Acetyltransferases (KATs)	3806.71	0.26894	0.125717	-
STAD	EHMT2	K-Methyltransferases (KMTs)	3242.36	0.64789	2.167e-09	0.00523205
STAD	SIRT5	K-deacetylases	603.624	0.104752	0.437626	-
STAD	CLOCK	K-Acetyltransferases (KATs)	1399.46	-0.220533	0.295174	-
STAD	KDM3B	K-Demethylases (KDMs)	4521.78	-0.120667	0.413602	0.029628
STAD	HDAC11	K-deacetylases	926.698	-0.278566	0.156734	-
STAD	KDM4C	K-Demethylases (KDMs)	1292.98	-0.0922442	0.512829	-
STAD	KDM4B	K-Demethylases (KDMs)	2104.66	-0.239101	0.133038	-
STAD	KDM4A	K-Demethylases (KDMs)	2353.96	0.0642946	0.747676	-
STAD	KDM6A	K-Demethylases (KDMs)	1665.43	-0.105896	0.587725	-
STAD	KDM4D	K-Demethylases (KDMs)	35.7397	0.315833	0.159376	-
STAD	KDM2A	K-Demethylases (KDMs)	7171.51	0.270806	0.116681	-
STAD	KDM2B	K-Demethylases (KDMs)	1769.13	0.291935	0.0845885	-
STAD	SETDB1	K-Methyltransferases (KMTs)	1515.76	0.480835	2.07827e-08	-
STAD	SETDB2	K-Methyltransferases (KMTs)	638.472	-0.263006	0.0601164	0.00129513
STAD	SIRT3	K-deacetylases	884.264	0.156659	0.174009	-
STAD	SIRT2	K-deacetylases	2667.89	-0.395499	0.0102709	-
STAD	SIRT1	K-deacetylases	1086.89	-0.340338	0.0293276	-
STAD	KDM6B	K-Demethylases (KDMs)	3632.82	-0.179531	0.365554	-
STAD	SIRT7	K-deacetylases	1071.78	-0.270618	0.259476	-
STAD	PHF8	K-Demethylases (KDMs)	1874.13	0.280921	0.0200488	-
STAD	SETMAR	K-Methyltransferases (KMTs)	446.765	-0.557212	1.26964e-05	-
STAD	SIRT4	K-deacetylases	30.3347	-1.12809	2.68382e-06	-
STAD	SUV39H1	K-Methyltransferases (KMTs)	651.147	0.911332	1.92529e-08	-
STAD	SUV39H2	K-Methyltransferases (KMTs)	399.942	0.829516	3.63271e-10	-
STAD	SMYD5	K-Methyltransferases (KMTs)	1131.4	0.719468	6.05502e-10	-
STAD	NCOA1	K-Acetyltransferases (KATs)	4468.41	-0.718366	1.23265e-06	-
STAD	SMYD1	K-Methyltransferases (KMTs)	1616.06	-3.27458	0.000176535	-
STAD	SMYD3	K-Methyltransferases (KMTs)	352.159	0.269138	0.127168	-
STAD	GOT2	K-Acetyltransferases (KATs)	6175.52	-0.0778196	0.58378	-
STAD	SETD3	K-Methyltransferases (KMTs)	2608.55	-0.491449	1.95388e-05	-
STAD	SETD2	K-Methyltransferases (KMTs)	4205.78	-0.0722718	0.667369	0.38337
STAD	SETD7	K-Methyltransferases (KMTs)	5497.09	-0.730873	0.00300489	-
STAD	NSD1	K-Methyltransferases (KMTs)	4358.48	0.0381024	0.846388	-
STAD	DOT1L	K-Methyltransferases (KMTs)	3542.51	0.339635	0.120959	-
STAD	HAT1	K-Acetyltransferases (KATs)	1560.23	0.14466	0.212841	-
STAD	PHF2	K-Demethylases (KDMs)	2489.43	-0.2927	0.0808389	-
STAD	KAT5	K-Acetyltransferases (KATs)	2126.34	-0.391737	4.60141e-07	-
STAD	KDM5B	K-Demethylases (KDMs)	2905.63	-0.0612844	0.793528	-
STAD	PRDM2	K-Methyltransferases (KMTs)	2471.98	-0.504433	0.00121718	-
STAD	KDM5D	K-Demethylases (KDMs)	1012.37	-1.28712	0.0626671	-
STAD	HDAC10	K-deacetylases	1214.2	0.484442	0.0196771	-
STAD	KDM3A	K-Demethylases (KDMs)	1917.29	-0.491189	0.0136021	-
STAD	ASH1L	K-Methyltransferases (KMTs)	5108.72	-0.330467	0.0746928	-
STAD	KDM5A	K-Demethylases (KDMs)	2871.76	0.167411	0.156356	-
STAD	CREBBP	K-Acetyltransferases (KATs)	7613.2	-0.144215	0.397355	0.193132
STAD	KDM5C	K-Demethylases (KDMs)	5155.85	0.286028	0.0624303	-
HNSC	HDAC1	K-deacetylases	7740.46	0.244954	0.0349131	-
HNSC	KDM1A	K-Demethylases (KDMs)	4547.52	0.548355	1.50335e-10	-
HNSC	KDM1B	K-Demethylases (KDMs)	1598.66	0.594389	1.35086e-06	-
HNSC	HDAC2	K-deacetylases	4641.65	0.249278	0.00333001	-
HNSC	HDAC5	K-deacetylases	3620.18	-0.718365	3.28935e-10	-
HNSC	HDAC4	K-deacetylases	1690.41	-0.489312	0.00533806	-
HNSC	NSD1	K-Methyltransferases (KMTs)	4760.82	-0.119789	0.394863	4.06142e-13
HNSC	HDAC6	K-deacetylases	1852.87	-0.427111	5.55485e-09	-
HNSC	HDAC9	K-deacetylases	386.521	0.382214	0.268876	-
HNSC	HDAC8	K-deacetylases	520.088	0.168768	0.0156329	-
HNSC	EP300	K-Acetyltransferases (KATs)	5711.62	0.21254	0.130906	3.38071e-06
HNSC	KAT2B	K-Acetyltransferases (KATs)	2052.09	-2.01131	7.269e-26	-
HNSC	KAT2A	K-Acetyltransferases (KATs)	1899.67	0.504156	0.000262234	-
HNSC	NCOA2	K-Acetyltransferases (KATs)	1554.16	-0.478827	0.0267278	-
HNSC	SETD1A	K-Methyltransferases (KMTs)	2186.86	0.333953	2.43038e-06	-
HNSC	HDAC7	K-deacetylases	3374.54	0.0196064	0.884144	-
HNSC	EZH2	K-Methyltransferases (KMTs)	941.041	0.47464	0.0171326	-
HNSC	ASH1L	K-Methyltransferases (KMTs)	3833.76	-0.0400465	0.81423	-
HNSC	GTF3C4	K-Acetyltransferases (KATs)	1311.33	0.370177	0.00185235	-
HNSC	KDM4D	K-Demethylases (KDMs)	55.8949	0.231545	0.1913	-
HNSC	HDAC3	K-deacetylases	2792.98	0.00719078	0.954939	-
HNSC	PHF8	K-Demethylases (KDMs)	1843.91	0.00358537	0.990987	-
HNSC	EHMT1	K-Methyltransferases (KMTs)	3036.87	0.320967	0.000289653	-
HNSC	NCOA3	K-Acetyltransferases (KATs)	4094.87	0.53349	3.62671e-05	-
HNSC	NCOA1	K-Acetyltransferases (KATs)	3351.15	-0.795682	4.12148e-09	-
HNSC	SIRT5	K-deacetylases	755.969	-0.156545	0.27275	-
HNSC	CLOCK	K-Acetyltransferases (KATs)	1136.98	-0.489446	0.00354262	-
HNSC	KDM3B	K-Demethylases (KDMs)	4275.9	-0.225982	0.0455486	-
HNSC	KDM4C	K-Demethylases (KDMs)	1157.02	-0.0366366	0.834044	-
HNSC	KDM4B	K-Demethylases (KDMs)	2250.28	-0.139997	0.209314	-
HNSC	KDM4A	K-Demethylases (KDMs)	2848.48	0.267203	0.00996656	-
HNSC	KDM6A	K-Demethylases (KDMs)	1413.83	-0.238782	0.0477507	0.000791914
HNSC	KDM6B	K-Demethylases (KDMs)	3355.85	0.237596	0.0922732	-
HNSC	GOT2	K-Acetyltransferases (KATs)	9994.98	-0.492206	0.000756387	-
HNSC	KDM2B	K-Demethylases (KDMs)	1960.25	-0.11389	0.34849	-
HNSC	SETDB1	K-Methyltransferases (KMTs)	1693.62	0.296743	0.000173818	-
HNSC	SETDB2	K-Methyltransferases (KMTs)	451.965	-0.471233	4.78176e-05	-
HNSC	SIRT3	K-deacetylases	1196.56	-0.158264	0.259117	-
HNSC	SIRT2	K-deacetylases	3745.51	-0.960216	2.54904e-09	-
HNSC	SIRT1	K-deacetylases	851.374	-0.422543	9.39661e-05	-
HNSC	SIRT7	K-deacetylases	1455.81	-0.231832	0.246961	-
HNSC	SIRT6	K-deacetylases	804.994	0.300791	0.0341717	-
HNSC	SETMAR	K-Methyltransferases (KMTs)	509.872	-1.26571	8.83323e-20	-
HNSC	SIRT4	K-deacetylases	37.504	-1.10283	2.61761e-06	-
HNSC	SUV39H1	K-Methyltransferases (KMTs)	662.741	0.53876	1.30455e-06	-
HNSC	KDM2A	K-Demethylases (KDMs)	8878.04	0.245929	0.0130613	-
HNSC	SUV39H2	K-Methyltransferases (KMTs)	469.815	0.37307	0.00223751	-
HNSC	SMYD5	K-Methyltransferases (KMTs)	1372.49	0.273766	0.00205751	-
HNSC	EHMT2	K-Methyltransferases (KMTs)	2652.72	0.30913	0.00427105	-
HNSC	SMYD1	K-Methyltransferases (KMTs)	2530.43	-3.28136	8.12093e-06	-
HNSC	SMYD3	K-Methyltransferases (KMTs)	395.259	1.06174	1.24027e-10	-
HNSC	SETD3	K-Methyltransferases (KMTs)	3477.85	-0.399539	8.54528e-05	-
HNSC	SETD2	K-Methyltransferases (KMTs)	3611.65	-0.340002	0.000292985	-
HNSC	SETD7	K-Methyltransferases (KMTs)	5019.65	-0.234011	0.0755818	-
HNSC	DOT1L	K-Methyltransferases (KMTs)	2492.96	0.028519	0.872555	-
HNSC	HAT1	K-Acetyltransferases (KATs)	2342.95	0.329693	6.32999e-05	-
HNSC	PHF2	K-Demethylases (KDMs)	2526.2	0.0114542	0.941751	-
HNSC	KAT5	K-Acetyltransferases (KATs)	2252.06	-0.233179	0.0023873	-
HNSC	KDM5D	K-Demethylases (KDMs)	876.052	-0.683695	0.317495	-
HNSC	CREBBP	K-Acetyltransferases (KATs)	5438.89	0.221915	0.0343957	0.0234592
HNSC	PRDM2	K-Methyltransferases (KMTs)	2786.72	-0.388096	6.35726e-05	-
HNSC	HDAC11	K-deacetylases	1095.78	-0.710879	1.20279e-09	-
HNSC	HDAC10	K-deacetylases	947.859	0.452009	0.00126094	-
HNSC	KDM3A	K-Demethylases (KDMs)	3183.33	0.403689	0.00540493	-
HNSC	ELP3	K-Acetyltransferases (KATs)	1346.97	-0.188966	0.030651	-
HNSC	KDM5A	K-Demethylases (KDMs)	3650.2	0.367195	0.0003664	-
HNSC	KDM5B	K-Demethylases (KDMs)	6680.42	0.668508	2.89091e-07	-
HNSC	KDM5C	K-Demethylases (KDMs)	6580.8	0.0279641	0.855513	-
PRAD	HDAC1	K-deacetylases	9343.26	0.417996	9.72615e-08	-
PRAD	KDM1A	K-Demethylases (KDMs)	5302.01	0.298875	3.8323e-07	-
PRAD	KDM1B	K-Demethylases (KDMs)	981.922	0.261272	0.00164083	-
PRAD	HDAC2	K-deacetylases	4832.95	0.18452	0.0169159	-
PRAD	HDAC5	K-deacetylases	4396.55	-0.188313	0.0090782	-
PRAD	HDAC4	K-deacetylases	1392.79	-0.115683	0.305606	-
PRAD	HDAC7	K-deacetylases	3718.69	-0.133344	0.0370895	-
PRAD	HDAC6	K-deacetylases	2611.02	0.0990484	0.209575	-
PRAD	HDAC9	K-deacetylases	1206.05	-0.160982	0.559837	-
PRAD	HDAC8	K-deacetylases	836.48	0.227972	0.00183451	-
PRAD	HDAC3	K-deacetylases	2636.4	0.0919517	0.0704	-
PRAD	KAT2A	K-Acetyltransferases (KATs)	2545.99	0.582377	2.86507e-08	-
PRAD	SETD1A	K-Methyltransferases (KMTs)	2274.84	0.144942	0.0403596	-
PRAD	SETD2	K-Methyltransferases (KMTs)	5725.36	0.0771151	0.278182	-
PRAD	EZH2	K-Methyltransferases (KMTs)	211.664	1.3319	2.53286e-14	-
PRAD	ASH1L	K-Methyltransferases (KMTs)	6398.97	0.0353997	0.772745	0.255058
PRAD	GTF3C4	K-Acetyltransferases (KATs)	1166.6	0.273829	0.0227572	-
PRAD	KDM3B	K-Demethylases (KDMs)	6831.68	0.0530776	0.482646	-
PRAD	EHMT1	K-Methyltransferases (KMTs)	3540.74	0.261084	3.88831e-06	-
PRAD	PRDM2	K-Methyltransferases (KMTs)	3482.88	-0.0976107	0.215495	-
PRAD	EHMT2	K-Methyltransferases (KMTs)	3726.65	0.114614	0.110136	-
PRAD	SETMAR	K-Methyltransferases (KMTs)	1532.86	0.0308204	0.764073	-
PRAD	CLOCK	K-Acetyltransferases (KATs)	1064.27	0.178101	0.287794	-
PRAD	NSD1	K-Methyltransferases (KMTs)	4727.84	0.201967	0.0304503	-
PRAD	KDM4C	K-Demethylases (KDMs)	1432.06	0.066629	0.218308	-
PRAD	KDM4B	K-Demethylases (KDMs)	6003.14	0.625936	3.52148e-11	-
PRAD	KDM4A	K-Demethylases (KDMs)	3459.24	0.261287	2.40391e-05	-
PRAD	KDM6A	K-Demethylases (KDMs)	1791.3	0.277661	0.00774574	1.88307e-05
PRAD	KDM4D	K-Demethylases (KDMs)	89.6489	0.0817145	0.427798	-
PRAD	GOT2	K-Acetyltransferases (KATs)	10300.1	-0.013061	0.919885	-
PRAD	DOT1L	K-Methyltransferases (KMTs)	1316.56	0.58665	1.38359e-08	-
PRAD	SETDB1	K-Methyltransferases (KMTs)	1963.68	0.172597	0.00128346	-
PRAD	SETDB2	K-Methyltransferases (KMTs)	957.917	-0.0792202	0.371502	-
PRAD	SIRT3	K-deacetylases	1993.15	0.00344093	0.971188	-
PRAD	NCOA2	K-Acetyltransferases (KATs)	2590.77	0.322638	0.11788	-
PRAD	SIRT1	K-deacetylases	1928.14	0.0887666	0.258487	-
PRAD	KDM6B	K-Demethylases (KDMs)	3134.05	0.0599713	0.650479	-
PRAD	SIRT7	K-deacetylases	696.005	0.0445641	0.614371	-
PRAD	SIRT6	K-deacetylases	894.297	0.167647	0.0952602	-
PRAD	SIRT5	K-deacetylases	933.05	-0.0543953	0.310368	-
PRAD	SIRT4	K-deacetylases	68.0526	0.0980377	0.40104	-
PRAD	SUV39H1	K-Methyltransferases (KMTs)	451.658	-0.0269434	0.696104	-
PRAD	KDM2A	K-Demethylases (KDMs)	6358.48	0.00744283	0.924676	-
PRAD	SUV39H2	K-Methyltransferases (KMTs)	642.619	0.452174	4.50571e-05	-
PRAD	KAT2B	K-Acetyltransferases (KATs)	2340.91	-0.152625	0.115006	-
PRAD	SMYD5	K-Methyltransferases (KMTs)	1569.04	0.200025	0.000966248	-
PRAD	NCOA1	K-Acetyltransferases (KATs)	4926.79	0.0896597	0.363818	-
PRAD	SMYD1	K-Methyltransferases (KMTs)	9.02846	-2.14193	0.000498749	-
PRAD	SMYD3	K-Methyltransferases (KMTs)	582.698	0.558818	6.57051e-10	-
PRAD	SETD3	K-Methyltransferases (KMTs)	5245.95	-0.0527254	0.3672	-
PRAD	EP300	K-Acetyltransferases (KATs)	7070.88	0.303128	0.0013516	-
PRAD	SETD7	K-Methyltransferases (KMTs)	11298.5	0.403776	5.36831e-05	-
PRAD	KDM2B	K-Demethylases (KDMs)	1157.49	-0.120944	0.124286	-
PRAD	HAT1	K-Acetyltransferases (KATs)	2485.5	0.180564	0.0244554	-
PRAD	PHF2	K-Demethylases (KDMs)	4425.59	0.0926074	0.208471	-
PRAD	NCOA3	K-Acetyltransferases (KATs)	3161.14	0.0705779	0.504913	-
PRAD	KAT5	K-Acetyltransferases (KATs)	3127.72	-0.165144	0.000175877	-
PRAD	SIRT2	K-deacetylases	2901.87	-0.0496019	0.445269	-
PRAD	KDM5D	K-Demethylases (KDMs)	2918.39	0.0161522	0.88884	-
PRAD	CREBBP	K-Acetyltransferases (KATs)	6639.29	0.109086	0.218311	-
PRAD	PHF8	K-Demethylases (KDMs)	5072.68	0.723495	2.52736e-11	-
PRAD	HDAC11	K-deacetylases	1663.43	-0.23006	0.00124569	-
PRAD	HDAC10	K-deacetylases	1133.99	0.284023	0.0137092	-
PRAD	KDM3A	K-Demethylases (KDMs)	2877.95	0.0253782	0.786888	-
PRAD	ELP3	K-Acetyltransferases (KATs)	2370.22	-0.738062	7.97679e-09	-
PRAD	KDM5A	K-Demethylases (KDMs)	3694.24	0.0351371	0.723655	-
PRAD	KDM5B	K-Demethylases (KDMs)	5081.2	0.459954	1.49941e-09	-
PRAD	KDM5C	K-Demethylases (KDMs)	5733.94	0.254115	4.9614e-06	-
LUAD	HDAC1	K-deacetylases	3677.56	0.774945	7.37984e-28	-
LUAD	KDM1A	K-Demethylases (KDMs)	2395.67	0.723807	1.2095e-24	-
LUAD	HDAC3	K-deacetylases	1717.76	0.389898	2.53997e-11	-
LUAD	HDAC2	K-deacetylases	2981.44	0.734915	2.54327e-21	-
LUAD	HDAC5	K-deacetylases	2343.49	-0.49937	1.57096e-12	-
LUAD	HDAC4	K-deacetylases	719.975	-0.477118	6.22396e-06	-
LUAD	HDAC7	K-deacetylases	3645.61	-0.541388	5.52142e-13	-
LUAD	CLOCK	K-Acetyltransferases (KATs)	567.014	0.421173	0.000173252	-
LUAD	HDAC9	K-deacetylases	347.877	0.645602	0.000778712	-
LUAD	HDAC8	K-deacetylases	456.963	0.323596	3.74139e-07	-
LUAD	EP300	K-Acetyltransferases (KATs)	4006.15	-0.107322	0.276084	-
LUAD	KAT2B	K-Acetyltransferases (KATs)	1270.08	-1.13101	2.94314e-27	-
LUAD	KAT2A	K-Acetyltransferases (KATs)	1174.61	1.1825	1.11534e-39	-
LUAD	HDAC6	K-deacetylases	1749.39	-0.00302426	0.973936	-
LUAD	SETD1A	K-Methyltransferases (KMTs)	1344.67	0.312838	0.000371761	-
LUAD	EZH2	K-Methyltransferases (KMTs)	364.182	2.70333	1.00271e-58	-
LUAD	GTF3C4	K-Acetyltransferases (KATs)	719.913	0.298547	0.00155618	-
LUAD	NCOA2	K-Acetyltransferases (KATs)	1080.68	0.267751	0.0397788	-
LUAD	PRDM2	K-Methyltransferases (KMTs)	2088.03	-0.242669	0.00310648	-
LUAD	EHMT2	K-Methyltransferases (KMTs)	1929.43	0.609877	3.96313e-13	-
LUAD	SIRT5	K-deacetylases	521.68	0.0133619	0.897992	-
LUAD	SIRT1	K-deacetylases	1101.56	-0.147682	0.0565552	-
LUAD	SIRT4	K-deacetylases	36.3423	-0.141874	0.36373	-
LUAD	KDM3B	K-Demethylases (KDMs)	3693.87	0.142274	0.0492843	-
LUAD	EHMT1	K-Methyltransferases (KMTs)	1704.91	0.0575849	0.499956	-
LUAD	KDM4C	K-Demethylases (KDMs)	840.567	-0.330034	7.27534e-07	-
LUAD	KDM4B	K-Demethylases (KDMs)	1328.69	-0.116278	0.172609	-
LUAD	KDM4A	K-Demethylases (KDMs)	2031.64	-0.0189164	0.83441	-
LUAD	KDM6A	K-Demethylases (KDMs)	1137.83	0.045016	0.671763	-
LUAD	KDM6B	K-Demethylases (KDMs)	2674.76	-1.02974	1.15812e-10	-
LUAD	GOT2	K-Acetyltransferases (KATs)	2921.98	0.675372	2.40758e-19	-
LUAD	DOT1L	K-Methyltransferases (KMTs)	1448.87	-0.821313	2.15027e-11	0.177988
LUAD	SETDB1	K-Methyltransferases (KMTs)	1545.42	0.687551	2.9324e-16	0.438346
LUAD	SETDB2	K-Methyltransferases (KMTs)	548.71	-0.486803	4.40325e-10	-
LUAD	SIRT3	K-deacetylases	945.648	0.0672056	0.389679	-
LUAD	SIRT2	K-deacetylases	1814.2	-0.330163	2.46526e-07	-
LUAD	ASH1L	K-Methyltransferases (KMTs)	3048.3	0.295785	0.0129318	-
LUAD	SIRT7	K-deacetylases	648.308	0.720984	6.16384e-17	-
LUAD	SIRT6	K-deacetylases	455.476	0.264235	0.000837747	-
LUAD	SETMAR	K-Methyltransferases (KMTs)	423.381	0.0242891	0.834952	-
LUAD	NCOA3	K-Acetyltransferases (KATs)	2677.2	0.257606	0.00616174	-
LUAD	SUV39H1	K-Methyltransferases (KMTs)	363.036	0.657068	1.3889e-13	-
LUAD	KDM2A	K-Demethylases (KDMs)	5177.87	0.219648	0.00466044	-
LUAD	SUV39H2	K-Methyltransferases (KMTs)	250.677	1.43414	9.12973e-40	-
LUAD	SMYD5	K-Methyltransferases (KMTs)	951.14	0.85565	2.91713e-41	-
LUAD	SMYD1	K-Methyltransferases (KMTs)	0.137608	0.561342	0.603484	-
LUAD	NCOA1	K-Acetyltransferases (KATs)	2417.44	-0.523955	4.56779e-08	-
LUAD	KDM4D	K-Demethylases (KDMs)	48.0206	0.505559	2.05241e-05	-
LUAD	SMYD3	K-Methyltransferases (KMTs)	521.441	0.670251	1.68027e-11	-
LUAD	SETD3	K-Methyltransferases (KMTs)	2757.28	-0.560995	2.96753e-26	-
LUAD	SETD2	K-Methyltransferases (KMTs)	2561.48	-0.279214	0.00133397	2.55001e-05
LUAD	SETD7	K-Methyltransferases (KMTs)	3799.28	0.159095	0.0783393	-
LUAD	NSD1	K-Methyltransferases (KMTs)	2701.75	0.130544	0.168353	-
LUAD	KDM2B	K-Demethylases (KDMs)	1110.24	-0.0567748	0.545756	-
LUAD	HAT1	K-Acetyltransferases (KATs)	1403.43	0.247541	0.000179945	-
LUAD	ELP3	K-Acetyltransferases (KATs)	1120.69	-0.00373066	0.972417	-
LUAD	KAT5	K-Acetyltransferases (KATs)	1716.22	-0.431842	1.71706e-18	-
LUAD	KDM5D	K-Demethylases (KDMs)	473.779	-0.338103	0.699009	-
LUAD	CREBBP	K-Acetyltransferases (KATs)	4129.57	-0.0222336	0.8552	-
LUAD	PHF8	K-Demethylases (KDMs)	1395.58	0.410152	7.0356e-08	-
LUAD	HDAC11	K-deacetylases	826.711	-0.464163	1.73219e-07	-
LUAD	HDAC10	K-deacetylases	768.013	0.0433978	0.648384	-
LUAD	KDM1B	K-Demethylases (KDMs)	993.432	0.393128	1.14951e-07	-
LUAD	KDM3A	K-Demethylases (KDMs)	1977.43	0.275529	0.000763512	-
LUAD	PHF2	K-Demethylases (KDMs)	2208.12	-0.606435	2.59311e-15	-
LUAD	KDM5A	K-Demethylases (KDMs)	2373.16	0.076804	0.361057	-
LUAD	KDM5B	K-Demethylases (KDMs)	3234.48	1.13681	6.41446e-34	-
LUAD	KDM5C	K-Demethylases (KDMs)	3913.08	0.338189	3.41102e-05	-
KIRC	HDAC1	K-deacetylases	5675.84	-0.268219	3.98382e-05	-
KIRC	KDM1A	K-Demethylases (KDMs)	3147.93	-0.400405	1.80753e-14	-
KIRC	HDAC3	K-deacetylases	2571.17	0.467465	2.85485e-22	-
KIRC	HDAC2	K-deacetylases	4081.78	-0.164687	0.00532949	-
KIRC	HDAC5	K-deacetylases	3606.19	-0.106461	0.186192	-
KIRC	HDAC4	K-deacetylases	868.489	-0.460225	9.79229e-09	-
KIRC	HDAC7	K-deacetylases	4043.8	0.324964	2.16686e-05	-
KIRC	CLOCK	K-Acetyltransferases (KATs)	1254.36	-0.263904	0.0182144	-
KIRC	HDAC9	K-deacetylases	456.399	0.140278	0.338674	-
KIRC	HDAC8	K-deacetylases	712.339	-0.228308	1.32111e-06	-
KIRC	EP300	K-Acetyltransferases (KATs)	6729.71	-0.0157626	0.868584	-
KIRC	KAT2B	K-Acetyltransferases (KATs)	2748.73	-0.563119	4.77059e-14	-
KIRC	KAT2A	K-Acetyltransferases (KATs)	1236.12	0.356032	7.49586e-06	-
KIRC	KAT5	K-Acetyltransferases (KATs)	2901.03	-0.0480773	0.372025	-
KIRC	SETD1A	K-Methyltransferases (KMTs)	1755.22	0.32012	4.60763e-07	-
KIRC	EZH2	K-Methyltransferases (KMTs)	222.122	1.7896	2.46188e-43	-
KIRC	GTF3C4	K-Acetyltransferases (KATs)	1147.82	-0.438171	4.08225e-08	-
KIRC	SIRT6	K-deacetylases	622.748	0.389967	1.21667e-05	-
KIRC	NCOA2	K-Acetyltransferases (KATs)	2791.63	-0.504202	1.43535e-05	-
KIRC	NCOA3	K-Acetyltransferases (KATs)	3464.52	0.173339	0.0278781	-
KIRC	NCOA1	K-Acetyltransferases (KATs)	5102.71	-0.454046	7.37038e-14	-
KIRC	SIRT5	K-deacetylases	1294.81	-0.316739	3.26315e-07	-
KIRC	SIRT1	K-deacetylases	1805.37	0.15368	0.0285926	-
KIRC	HDAC6	K-deacetylases	5715.21	-0.144566	0.209578	-
KIRC	KDM3B	K-Demethylases (KDMs)	7060.47	0.0644335	0.284264	-
KIRC	EHMT1	K-Methyltransferases (KMTs)	2048.93	-0.0825901	0.140584	-
KIRC	KDM4C	K-Demethylases (KDMs)	1487.04	0.32883	1.64209e-11	-
KIRC	KDM4B	K-Demethylases (KDMs)	2553.87	0.852176	5.08273e-37	-
KIRC	KDM4A	K-Demethylases (KDMs)	2785.36	-0.0112995	0.87976	-
KIRC	KDM6A	K-Demethylases (KDMs)	1618.11	-0.0513619	0.582383	-
KIRC	KDM4D	K-Demethylases (KDMs)	97.2486	-0.162571	0.0100056	-
KIRC	GOT2	K-Acetyltransferases (KATs)	8939.71	-1.025	1.14269e-43	-
KIRC	KDM2B	K-Demethylases (KDMs)	1287.17	0.36054	4.24791e-12	-
KIRC	SETDB1	K-Methyltransferases (KMTs)	2133.48	0.551404	5.46537e-41	-
KIRC	SETDB2	K-Methyltransferases (KMTs)	1096.45	-0.35524	6.74845e-06	-
KIRC	SIRT3	K-deacetylases	2109.72	0.0290244	0.679193	-
KIRC	SIRT2	K-deacetylases	3106.91	0.468547	1.79865e-14	-
KIRC	ASH1L	K-Methyltransferases (KMTs)	5836.4	-0.342574	2.88097e-05	-
KIRC	SUV39H2	K-Methyltransferases (KMTs)	304.3	0.0345563	0.624324	-
KIRC	SIRT7	K-deacetylases	516.17	0.486542	1.87214e-11	-
KIRC	PHF8	K-Demethylases (KDMs)	2337.69	-0.542999	3.67576e-19	-
KIRC	SETMAR	K-Methyltransferases (KMTs)	612.619	-1.18492	1.84009e-51	-
KIRC	SIRT4	K-deacetylases	109.806	-0.713385	1.10624e-12	-
KIRC	SUV39H1	K-Methyltransferases (KMTs)	448.862	0.592211	2.60379e-17	-
KIRC	KDM6B	K-Demethylases (KDMs)	2551.52	0.19041	0.0660987	-
KIRC	KDM2A	K-Demethylases (KDMs)	6425.35	0.218164	5.39429e-08	-
KIRC	EHMT2	K-Methyltransferases (KMTs)	2530.56	0.172366	0.00503941	-
KIRC	SMYD1	K-Methyltransferases (KMTs)	0.292351	-0.0653751	0.939683	-
KIRC	SMYD3	K-Methyltransferases (KMTs)	585.519	0.112252	0.108786	-
KIRC	SETD3	K-Methyltransferases (KMTs)	7497.77	-0.412632	6.90594e-11	-
KIRC	SETD2	K-Methyltransferases (KMTs)	4335.21	-0.635413	4.49055e-19	2.02704e-12
KIRC	SETD7	K-Methyltransferases (KMTs)	5621.7	0.893805	2.20442e-30	-
KIRC	NSD1	K-Methyltransferases (KMTs)	5448.95	-0.0439471	0.50817	-
KIRC	DOT1L	K-Methyltransferases (KMTs)	1024.31	-0.148205	0.146041	-
KIRC	SMYD5	K-Methyltransferases (KMTs)	2030.62	0.275547	9.5923e-08	-
KIRC	HAT1	K-Acetyltransferases (KATs)	2153.42	-0.0259376	0.652598	-
KIRC	PHF2	K-Demethylases (KDMs)	2499.05	-0.182314	0.00193801	-
KIRC	KDM5D	K-Demethylases (KDMs)	1177.23	-0.432025	0.368716	-
KIRC	KDM5B	K-Demethylases (KDMs)	3260.06	0.0616165	0.354486	-
KIRC	PRDM2	K-Methyltransferases (KMTs)	2321.54	-0.545447	1.36571e-17	-
KIRC	HDAC11	K-deacetylases	1904.94	-1.15767	1.59755e-35	-
KIRC	HDAC10	K-deacetylases	974.505	0.723779	1.10093e-12	-
KIRC	KDM1B	K-Demethylases (KDMs)	1525.02	0.22779	0.00289151	-
KIRC	KDM3A	K-Demethylases (KDMs)	3856.81	0.941136	1.1106e-49	-
KIRC	ELP3	K-Acetyltransferases (KATs)	2382.42	-0.192327	0.00165728	-
KIRC	KDM5A	K-Demethylases (KDMs)	4005.84	0.090419	0.166758	-
KIRC	CREBBP	K-Acetyltransferases (KATs)	5713.36	0.28426	7.66352e-06	-
KIRC	KDM5C	K-Demethylases (KDMs)	5025.44	0.28944	1.5423e-05	1.14866e-11
THCA	HDAC1	K-deacetylases	10153.4	0.223391	0.000119249	-
THCA	KDM1A	K-Demethylases (KDMs)	4073.12	0.192154	2.86597e-06	-
THCA	KDM1B	K-Demethylases (KDMs)	2932.77	-0.890329	1.35402e-21	-
THCA	HDAC2	K-deacetylases	4254.83	0.0759266	0.104882	-
THCA	HDAC5	K-deacetylases	5660.45	0.146819	0.0349349	-
THCA	HDAC4	K-deacetylases	1408.58	-1.28017	1.00053e-32	-
THCA	HDAC7	K-deacetylases	6017.41	0.490666	4.62492e-20	-
THCA	CLOCK	K-Acetyltransferases (KATs)	837.268	-0.501081	0.0133534	-
THCA	HDAC9	K-deacetylases	654.602	1.37617	6.21349e-11	-
THCA	HDAC8	K-deacetylases	1043.87	0.328319	5.47938e-09	-
THCA	EP300	K-Acetyltransferases (KATs)	7803.55	-0.255585	0.0143792	-
THCA	SIRT1	K-deacetylases	1859.83	-0.357444	1.53163e-05	-
THCA	KAT2A	K-Acetyltransferases (KATs)	2521.05	0.770428	6.12329e-11	-
THCA	NCOA2	K-Acetyltransferases (KATs)	1403.01	-0.345027	0.139301	-
THCA	SETD1A	K-Methyltransferases (KMTs)	2601.77	0.0916552	0.0773138	-
THCA	EZH2	K-Methyltransferases (KMTs)	241.241	0.731509	0.0023659	-
THCA	GTF3C4	K-Acetyltransferases (KATs)	1092.77	-0.699082	1.06913e-07	-
THCA	HDAC3	K-deacetylases	2874.2	-0.0548636	0.408937	-
THCA	PHF8	K-Demethylases (KDMs)	2449.27	0.0819828	0.380211	-
THCA	HDAC10	K-deacetylases	1196.13	0.0341543	0.737862	-
THCA	EHMT1	K-Methyltransferases (KMTs)	3719.09	-0.242929	8.73521e-07	-
THCA	NCOA3	K-Acetyltransferases (KATs)	3244.9	-0.125419	0.161268	-
THCA	EHMT2	K-Methyltransferases (KMTs)	3961.61	0.271813	4.60028e-07	-
THCA	SIRT5	K-deacetylases	1279.88	-0.0804931	0.186056	-
THCA	HDAC6	K-deacetylases	3513.16	-0.0876343	0.0891467	-
THCA	KDM3B	K-Demethylases (KDMs)	6904.61	-0.0292666	0.756895	-
THCA	KDM4C	K-Demethylases (KDMs)	2011.02	0.0182238	0.825499	-
THCA	KDM4B	K-Demethylases (KDMs)	4822.28	-0.502922	1.06925e-07	-
THCA	KDM4A	K-Demethylases (KDMs)	3738.95	0.119565	0.028914	-
THCA	KDM6A	K-Demethylases (KDMs)	2276.29	-0.445443	8.5961e-05	-
THCA	KDM4D	K-Demethylases (KDMs)	81.9561	-0.281604	0.00106088	-
THCA	GOT2	K-Acetyltransferases (KATs)	6068.19	-0.0502897	0.560182	-
THCA	DOT1L	K-Methyltransferases (KMTs)	1585.25	-0.312775	0.000103913	-
THCA	SETDB1	K-Methyltransferases (KMTs)	2329.23	0.100975	0.0348261	-
THCA	SETDB2	K-Methyltransferases (KMTs)	1286.99	-0.591728	4.06893e-19	-
THCA	SIRT3	K-deacetylases	2267.74	0.32327	3.64808e-06	-
THCA	SIRT2	K-deacetylases	3446.88	0.208623	0.00122891	-
THCA	ASH1L	K-Methyltransferases (KMTs)	6086.85	-0.537683	2.01902e-06	-
THCA	KDM6B	K-Demethylases (KDMs)	3389.67	-0.374523	0.0014798	-
THCA	SIRT7	K-deacetylases	834.284	0.478799	4.96886e-07	-
THCA	SIRT6	K-deacetylases	1001.73	0.641832	3.44385e-10	-
THCA	SETMAR	K-Methyltransferases (KMTs)	1260.34	-0.35518	1.83154e-05	-
THCA	SIRT4	K-deacetylases	88.8789	-0.444774	0.00160831	-
THCA	SUV39H1	K-Methyltransferases (KMTs)	434.552	-0.019779	0.866128	-
THCA	KDM2A	K-Demethylases (KDMs)	7893.68	-0.00316912	0.968566	-
THCA	SUV39H2	K-Methyltransferases (KMTs)	333.474	-0.452578	8.15535e-16	-
THCA	KAT2B	K-Acetyltransferases (KATs)	2409.9	-0.337032	0.00232316	-
THCA	SMYD5	K-Methyltransferases (KMTs)	1820.69	0.245618	1.54196e-06	-
THCA	NCOA1	K-Acetyltransferases (KATs)	2597.86	-0.34276	5.76921e-05	-
THCA	SMYD1	K-Methyltransferases (KMTs)	0.364165	-0.857507	0.254239	-
THCA	SMYD3	K-Methyltransferases (KMTs)	1157.83	-0.267368	0.0305727	-
THCA	SETD3	K-Methyltransferases (KMTs)	6022.08	-0.168767	0.00644613	-
THCA	SETD2	K-Methyltransferases (KMTs)	6308.79	-0.317349	1.24334e-06	-
THCA	SETD7	K-Methyltransferases (KMTs)	2698.12	0.135577	0.259926	-
THCA	KDM2B	K-Demethylases (KDMs)	1509.43	-0.166698	0.0213171	-
THCA	HAT1	K-Acetyltransferases (KATs)	2427.66	-0.0620942	0.412276	-
THCA	PHF2	K-Demethylases (KDMs)	4143.84	-0.106653	0.175373	-
THCA	KAT5	K-Acetyltransferases (KATs)	4354.94	-0.0210577	0.752061	-
THCA	KDM5D	K-Demethylases (KDMs)	860.444	0.128117	0.901541	-
THCA	KDM5B	K-Demethylases (KDMs)	3731.97	0.290541	0.00117197	-
THCA	PRDM2	K-Methyltransferases (KMTs)	4885.95	-0.593159	3.93642e-12	-
THCA	NSD1	K-Methyltransferases (KMTs)	5787.92	-0.373919	2.57601e-06	-
THCA	HDAC11	K-deacetylases	2622.4	-0.299141	0.000177339	-
THCA	KDM3A	K-Demethylases (KDMs)	3643.83	-0.0801566	0.30544	-
THCA	ELP3	K-Acetyltransferases (KATs)	2195.58	-0.152352	0.00180774	-
THCA	KDM5A	K-Demethylases (KDMs)	3318.47	-0.163957	0.0396612	-
THCA	CREBBP	K-Acetyltransferases (KATs)	7456.38	-0.324391	1.09264e-05	-
THCA	KDM5C	K-Demethylases (KDMs)	7320.29	0.162869	0.0272463	-
UCEC	HDAC1	K-deacetylases	6766.27	0.350654	0.200966	-
UCEC	KDM1A	K-Demethylases (KDMs)	5406.03	0.870448	0.000197489	-
UCEC	KDM1B	K-Demethylases (KDMs)	1257.56	0.506932	0.217116	-
UCEC	HDAC2	K-deacetylases	8993.99	1.22116	8.63752e-05	-
UCEC	HDAC5	K-deacetylases	4362.47	-1.36155	0.000865702	-
UCEC	HDAC4	K-deacetylases	1653.6	-0.480824	0.179672	-
UCEC	HDAC7	K-deacetylases	5828.36	-0.280876	0.519102	-
UCEC	HDAC6	K-deacetylases	3061.63	0.453017	0.310413	-
UCEC	HDAC9	K-deacetylases	980.303	-0.188651	0.851798	-
UCEC	HDAC8	K-deacetylases	897.45	0.889786	7.25845e-05	-
UCEC	EP300	K-Acetyltransferases (KATs)	4999.23	0.0876005	0.87218	0.00261479
UCEC	KAT2B	K-Acetyltransferases (KATs)	1375.65	-1.07714	0.10969	0.456778
UCEC	KAT2A	K-Acetyltransferases (KATs)	3950.56	0.272137	0.658843	-
UCEC	NCOA2	K-Acetyltransferases (KATs)	959.674	0.419427	0.639321	-
UCEC	SETD1A	K-Methyltransferases (KMTs)	2348.16	-0.115526	0.708496	-
UCEC	EZH2	K-Methyltransferases (KMTs)	768.635	3.1542	1.09471e-14	-
UCEC	ASH1L	K-Methyltransferases (KMTs)	4083.23	-0.288556	0.592912	-
UCEC	GTF3C4	K-Acetyltransferases (KATs)	837.656	0.00884888	0.989582	-
UCEC	KDM4D	K-Demethylases (KDMs)	117.964	0.235551	0.725615	-
UCEC	HDAC3	K-deacetylases	2457.61	0.182253	0.679404	-
UCEC	SIRT6	K-deacetylases	871.566	0.529802	0.166292	-
UCEC	EHMT1	K-Methyltransferases (KMTs)	3044.82	0.157496	0.614648	-
UCEC	NCOA3	K-Acetyltransferases (KATs)	2685.27	0.0411838	0.868443	-
UCEC	EHMT2	K-Methyltransferases (KMTs)	5581.57	0.575462	0.0695698	-
UCEC	SIRT5	K-deacetylases	1172.48	0.137399	0.82138	-
UCEC	CLOCK	K-Acetyltransferases (KATs)	501.633	0.0975415	0.919462	-
UCEC	NSD1	K-Methyltransferases (KMTs)	4058.69	0.287838	0.378531	-
UCEC	KDM4C	K-Demethylases (KDMs)	1145.05	-0.294257	0.474116	-
UCEC	KDM4B	K-Demethylases (KDMs)	3573.51	0.473692	0.108097	-
UCEC	KDM4A	K-Demethylases (KDMs)	3397.96	0.54118	0.137078	-
UCEC	KDM6A	K-Demethylases (KDMs)	1690.48	-0.440624	0.184301	-
UCEC	KDM6B	K-Demethylases (KDMs)	3676.38	-0.23961	0.723563	-
UCEC	KDM2A	K-Demethylases (KDMs)	7018.92	0.29126	0.415813	-
UCEC	KDM2B	K-Demethylases (KDMs)	1829.14	0.334787	0.0738085	-
UCEC	SETDB1	K-Methyltransferases (KMTs)	2805.07	0.78069	0.000536126	-
UCEC	SETDB2	K-Methyltransferases (KMTs)	801.466	-1.00273	0.000324191	-
UCEC	SIRT3	K-deacetylases	1617.82	-0.0965509	0.837587	-
UCEC	SIRT2	K-deacetylases	2479.52	-0.768218	0.0270713	-
UCEC	SIRT1	K-deacetylases	1837.83	-0.469481	0.234844	-
UCEC	SIRT7	K-deacetylases	841.265	0.966452	0.00688829	-
UCEC	PRDM2	K-Methyltransferases (KMTs)	2911.68	-0.501344	0.150884	-
UCEC	SETMAR	K-Methyltransferases (KMTs)	1321.73	-0.58255	0.122062	-
UCEC	SIRT4	K-deacetylases	74.7811	-0.333151	0.62077	-
UCEC	SUV39H1	K-Methyltransferases (KMTs)	567.142	0.741924	0.0756151	-
UCEC	SUV39H2	K-Methyltransferases (KMTs)	582.857	1.56229	6.20507e-14	-
UCEC	KDM3B	K-Demethylases (KDMs)	5053.25	-0.354354	0.353424	-
UCEC	NCOA1	K-Acetyltransferases (KATs)	3231.69	-0.624872	0.0246219	-
UCEC	SMYD1	K-Methyltransferases (KMTs)	1.18854	1.20067	0.462706	-
UCEC	SMYD3	K-Methyltransferases (KMTs)	709.464	0.818641	0.0289497	-
UCEC	GOT2	K-Acetyltransferases (KATs)	4532.6	-0.00247646	0.996527	-
UCEC	SETD3	K-Methyltransferases (KMTs)	3527.58	-0.267726	0.538569	-
UCEC	SETD2	K-Methyltransferases (KMTs)	4563.02	-0.122802	0.668992	-
UCEC	SETD7	K-Methyltransferases (KMTs)	3991.1	-1.99696	0.00155387	0.207946
UCEC	DOT1L	K-Methyltransferases (KMTs)	1681.69	0.539087	0.10988	-
UCEC	SMYD5	K-Methyltransferases (KMTs)	1865.53	0.0455014	0.928396	-
UCEC	HAT1	K-Acetyltransferases (KATs)	2169.63	0.417708	0.193575	-
UCEC	PHF2	K-Demethylases (KDMs)	3136.48	-0.856045	0.000697869	-
UCEC	KAT5	K-Acetyltransferases (KATs)	2943.34	-0.666686	0.0282156	-
UCEC	KDM5B	K-Demethylases (KDMs)	6756.57	1.57717	8.95094e-08	-
UCEC	PHF8	K-Demethylases (KDMs)	2925.92	0.653351	0.0966566	-
UCEC	HDAC11	K-deacetylases	2685.5	1.00247	0.133901	-
UCEC	HDAC10	K-deacetylases	940.723	-0.403203	0.440211	-
UCEC	KDM3A	K-Demethylases (KDMs)	3963.02	0.745469	0.0160101	-
UCEC	ELP3	K-Acetyltransferases (KATs)	4584.9	1.72013	2.54884e-05	-
UCEC	KDM5A	K-Demethylases (KDMs)	2877.68	0.20665	0.632485	-
UCEC	CREBBP	K-Acetyltransferases (KATs)	5907.05	-0.589927	0.0297715	-
UCEC	KDM5C	K-Demethylases (KDMs)	7506.88	0.256753	0.144714	-
KICH	HDAC1	K-deacetylases	4844.05	-0.845136	4.64704e-11	-
KICH	KDM1A	K-Demethylases (KDMs)	3192.1	0.0852783	0.434116	-
KICH	KDM1B	K-Demethylases (KDMs)	822.936	-0.836509	2.3814e-05	-
KICH	HDAC2	K-deacetylases	3189.43	-0.431379	0.000221041	-
KICH	HDAC5	K-deacetylases	4834.13	0.330007	0.0126895	-
KICH	HDAC4	K-deacetylases	740.47	-0.430277	0.0128263	-
KICH	NSD1	K-Methyltransferases (KMTs)	3780.03	-0.118272	0.516565	-
KICH	HDAC6	K-deacetylases	4297.61	-0.517758	4.35154e-06	-
KICH	HDAC9	K-deacetylases	269.753	-0.751889	0.00390896	-
KICH	HDAC8	K-deacetylases	849.47	0.459196	7.49559e-09	-
KICH	KAT2B	K-Acetyltransferases (KATs)	2721.41	-0.674626	0.000558869	-
KICH	KAT2A	K-Acetyltransferases (KATs)	1720.57	-0.431105	0.0114489	-
KICH	SETD1A	K-Methyltransferases (KMTs)	2140.38	0.528753	4.56494e-05	-
KICH	HDAC7	K-deacetylases	4810.37	0.036648	0.871632	-
KICH	EZH2	K-Methyltransferases (KMTs)	225.189	1.66257	4.88783e-07	-
KICH	GTF3C4	K-Acetyltransferases (KATs)	990.016	0.0519494	0.77058	-
KICH	HDAC3	K-deacetylases	2184.99	-0.12898	0.21815	-
KICH	PHF8	K-Demethylases (KDMs)	2519.95	0.12469	0.473506	-
KICH	NCOA2	K-Acetyltransferases (KATs)	2968.74	0.799481	0.000367521	-
KICH	NCOA3	K-Acetyltransferases (KATs)	3094.55	0.443646	0.000471443	-
KICH	SETD2	K-Methyltransferases (KMTs)	4960.03	0.371533	0.00354041	-
KICH	SETMAR	K-Methyltransferases (KMTs)	1784.95	1.51992	5.6753e-15	-
KICH	SIRT1	K-deacetylases	1259.39	-0.135398	0.418103	-
KICH	CLOCK	K-Acetyltransferases (KATs)	847.122	0.247029	0.268613	-
KICH	KDM3B	K-Demethylases (KDMs)	5591.38	0.339594	0.00167057	-
KICH	EHMT1	K-Methyltransferases (KMTs)	2342.18	0.169242	0.14819	-
KICH	KDM4C	K-Demethylases (KDMs)	1304.67	0.128169	0.224539	-
KICH	KDM4B	K-Demethylases (KDMs)	2931.59	1.13626	6.15067e-18	-
KICH	KDM4A	K-Demethylases (KDMs)	2375.97	0.328401	0.0168401	-
KICH	KDM6A	K-Demethylases (KDMs)	1552.18	-0.0577178	0.720439	-
KICH	PHF2	K-Demethylases (KDMs)	2713.01	0.0233962	0.865225	-
KICH	KDM4D	K-Demethylases (KDMs)	81.769	-0.436552	0.010952	-
KICH	KDM2A	K-Demethylases (KDMs)	6972.14	0.677066	4.22518e-08	-
KICH	KDM2B	K-Demethylases (KDMs)	1702.27	1.05283	9.22626e-22	-
KICH	SETDB1	K-Methyltransferases (KMTs)	1446.85	-0.134749	0.205392	-
KICH	SETDB2	K-Methyltransferases (KMTs)	1554.18	0.614723	0.000747842	-
KICH	SIRT3	K-deacetylases	2376.43	0.0908909	0.482172	-
KICH	SIRT2	K-deacetylases	4626.52	1.0268	8.3827e-12	-
KICH	ASH1L	K-Methyltransferases (KMTs)	3802.87	-0.447202	0.00111062	-
KICH	SUV39H2	K-Methyltransferases (KMTs)	241.446	-0.188976	0.325226	-
KICH	SIRT7	K-deacetylases	582.417	-0.060089	0.687204	-
KICH	SIRT6	K-deacetylases	1057.55	0.465391	0.000146944	-
KICH	SIRT5	K-deacetylases	2116.53	0.724856	5.72108e-07	-
KICH	SIRT4	K-deacetylases	138.032	-0.147374	0.563006	-
KICH	SUV39H1	K-Methyltransferases (KMTs)	427.864	0.458845	0.00132943	-
KICH	KDM6B	K-Demethylases (KDMs)	3425.31	-0.283369	0.171364	-
KICH	GOT2	K-Acetyltransferases (KATs)	14668.8	0.849302	1.10841e-09	-
KICH	EHMT2	K-Methyltransferases (KMTs)	2084.29	-0.338615	0.0588243	-
KICH	SMYD1	K-Methyltransferases (KMTs)	0.140098	-0.796359	0.602074	-
KICH	SMYD3	K-Methyltransferases (KMTs)	418.581	-1.47966	1.24539e-12	-
KICH	SETD3	K-Methyltransferases (KMTs)	9534.12	0.537585	0.000177413	-
KICH	EP300	K-Acetyltransferases (KATs)	6494.64	0.472091	0.000175061	-
KICH	SETD7	K-Methyltransferases (KMTs)	3512.9	0.678058	0.000561005	-
KICH	DOT1L	K-Methyltransferases (KMTs)	1894.95	0.513013	0.000506379	-
KICH	SMYD5	K-Methyltransferases (KMTs)	1867.97	0.0838292	0.550906	-
KICH	HAT1	K-Acetyltransferases (KATs)	1645.01	-0.822678	4.13543e-09	-
KICH	NCOA1	K-Acetyltransferases (KATs)	4216.64	-0.114868	0.42006	-
KICH	KAT5	K-Acetyltransferases (KATs)	3762.83	0.46548	7.88501e-06	-
KICH	KDM5D	K-Demethylases (KDMs)	729.736	-0.459326	0.725402	-
KICH	KDM5B	K-Demethylases (KDMs)	2428.73	-0.165689	0.30289	-
KICH	PRDM2	K-Methyltransferases (KMTs)	2547.37	-0.158126	0.278191	-
KICH	HDAC11	K-deacetylases	4126.45	0.804772	1.58269e-06	-
KICH	HDAC10	K-deacetylases	981.572	0.0907722	0.607297	-
KICH	KDM3A	K-Demethylases (KDMs)	2882.45	0.485718	7.64428e-05	-
KICH	ELP3	K-Acetyltransferases (KATs)	4156.48	1.17825	1.92592e-07	-
KICH	KDM5A	K-Demethylases (KDMs)	3205.16	0.375572	0.00218591	-
KICH	CREBBP	K-Acetyltransferases (KATs)	5816.7	0.697389	5.79298e-08	-
KICH	KDM5C	K-Demethylases (KDMs)	6177.48	0.451639	5.65621e-05	-

## Sheet: Sheet 3 
Statistical association bewteen HMEs differentially expressed (Deseq2 adjP < 0.01) and mutated (MutSig2CV adjP < 0.01) in the TCGA PanCan 2018 cohort
Cohort	Both DE and MutSig	Only DE	Only MutSig	Rest	Fisher's exact P value		Legend:
PRAD	1	24	0	65	0.277778		DE	Differential expression
UCEC	0	13	1	76	1
READ	0	19	0	71	1
STAD	2	23	1	64	0.185564
HNSC	0	38	3	49	0.259925
LUSC	0	48	0	42	1
LIHC	0	36	0	54	1
KIRC	2	42	0	46	0.236205
ESCA	0	12	0	78	1
LUAD	1	44	0	45	1
THCA	0	38	0	52	1
KICH	0	37	0	53	1
BRCA	0	47	1	42	0.477778
COAD	1	32	6	51	0.415641
KIRP	0	25	1	64	1
BLCA	0	23	3	64	0.567135
